# Supplementary material for: Genomic Features and Antimicrobial Susceptibility of Listeria innocua Isolated from Raw Drinking Milk in Poland
Source: Foods. 2026 Mar 13;15(6):1017. doi: 10.3390/foods15061017 (PMC13025853; doi:10.3390/foods15061017)
Supplement: Supplementary file 1 [file foods-15-01017-s001.zip › Table S1.xlsx]

## Sheet: L_innocua_Metadata_ST
#Supplementary Table S1: Metadata and MLST results of publicly available Listeria innocua genomes
Biosample	description	isolation_source	geographic_location	CLASS	Assembly BioProject Accession	Assembly Accession	ST
SAMD00805288	NA	frozen corn	Japan	Food	PRJDB18585	GCA_045866355.1	1008
SAMEA112225122	Sheep feces	animal	Spain	Animal	PRJNA514245	GCA_027131315.1	493
SAMEA112225125	Cow feces	animal	Spain	Animal	PRJNA514245	GCA_027129025.1	2754
SAMEA112225127	Cow feces	animal	Spain	Animal	PRJNA514245	GCA_027130075.1	1482
SAMEA112225146	Goat feces	animal	Spain	Animal	PRJNA514245	GCA_027130135.1	530
SAMEA112225147	Goat feces	animal	Spain	Animal	PRJNA514245	GCA_027132235.1	530
SAMEA112225148	Goat feces	animal	Spain	Animal	PRJNA514245	GCA_027133775.1	530
SAMEA112225149	Sheep fece	animal	Spain	Animal	PRJNA514245	GCA_027130355.1	493
SAMEA112225150	Sheep feces	animal	Spain	Animal	PRJNA514245	GCA_027131275.1	493
SAMEA112225151	Sheep feces	animal	Spain	Animal	PRJNA514245	GCA_027130315.1	493
SAMEA112225152	Sheep feces	animal	Spain	Animal	PRJNA514245	GCA_027130295.1	1480
SAMEA112225153	Sheep feces	animal	Spain	Animal	PRJNA514245	GCA_027133795.1	2753
SAMEA112225155	Sheep feces	animal	Spain	Animal	PRJNA514245	GCA_027128965.1	1616
SAMEA112225156	Sheep feces	animal	Spain	Animal	PRJNA514245	GCA_027128915.1	1480
SAMEA114440109	bedding	farm environment	Spain	Environment	PRJNA514245	GCA_032254275.1	1482
SAMEA114440110	Food yard	farm environment	Spain	Environment	PRJNA514245	GCA_033109865.1	1008
SAMEA117624619	NA	bacterial strain isolated from salmon	France	Food	PRJEB60605	GCA_965118325.1	132
SAMEA117631508	Sheep	animal	Spain	Animal	PRJNA514245	GCA_051250645.1	599
SAMEA117631511	Wastewater	Environment	Spain	Environment	PRJNA514245	GCA_051250625.1	2766
SAMEA117631512	Wastewater	Environment	Spain	Environment	PRJNA514245	GCA_051250605.1	532
SAMEA117631515	Wastewater	Environment	Spain	Environment	PRJNA514245	GCA_051250565.1	542
SAMEA117631517	Wastewater	Environment	Spain	Environment	PRJNA514245	GCA_051250525.1	537
SAMEA117631523	Cow	animal	Spain	Animal	PRJNA514245	GCA_051250465.1	1621
SAMEA117631524	Cow	animal	Spain	Animal	PRJNA514245	GCA_051250445.1	637
SAMEA117631525	Cow	animal	Spain	Animal	PRJNA514245	GCA_051250425.1	637
SAMEA117631527	Cow	animal	Spain	Animal	PRJNA514245	GCA_051250405.1	1087
SAMEA117631529	Cow	animal	Spain	Animal	PRJNA514245	GCA_051250385.1	1087
SAMEA117631530	Cow	animal	Spain	Animal	PRJNA514245	GCA_051250365.1	1482
SAMEA117631532	Cow	animal	Spain	Animal	PRJNA514245	GCA_051250345.1	637
SAMEA117631533	Cow	animal	Spain	Animal	PRJNA514245	GCA_051250325.1	1087
SAMEA117631535	Cow	animal	Spain	Animal	PRJNA514245	GCA_051250305.1	1619
SAMEA117631536	Cow	animal	Spain	Animal	PRJNA514245	GCA_051250285.1	1621
SAMEA117631539	Cow	animal	Spain	Animal	PRJNA514245	GCA_051250265.1	637
SAMEA117631540	Cow	animal	Spain	Animal	PRJNA514245	GCA_051250245.1	1482
SAMEA117631542	Cow	animal	Spain	Animal	PRJNA514245	GCA_051250225.1	1480
SAMEA117631544	Cow	animal	Spain	Animal	PRJNA514245	GCA_051250205.1	637
SAMEA117631545	Cow	animal	Spain	Animal	PRJNA514245	GCA_051250185.1	637
SAMEA117631547	Milk truck	farm environment	Spain	Environment	PRJNA514245	GCA_051250145.1	1087
SAMEA117631550	Water trough	farm environment	Spain	Environment	PRJNA514245	GCA_051250125.1	637
SAMEA117631551	Food trough	farm environment	Spain	Environment	PRJNA514245	GCA_051250105.1	1087
SAMEA117631552	Food trough	farm environment	Spain	Environment	PRJNA514245	GCA_051250085.1	637
SAMEA117631553	Food surface	farm environment	Spain	Environment	PRJNA514245	GCA_051250065.1	1087
SAMEA117631554	Food trough	farm environment	Spain	Environment	PRJNA514245	GCA_051250045.1	637
SAMEA117631556	Sheep	animal	Spain	Animal	PRJNA514245	GCA_051250025.1	1480
SAMEA117631557	Sheep	animal	Spain	Animal	PRJNA514245	GCA_051250005.1	599
SAMEA117631558	Sheep	animal	Spain	Animal	PRJNA514245	GCA_051249965.1	1619
SAMEA117631559	Sheep	animal	Spain	Animal	PRJNA514245	GCA_051249985.1	1480
SAMEA117631562	Sheep	animal	Spain	Animal	PRJNA514245	GCA_051249925.1	1480
SAMEA117631563	Sheep	animal	Spain	Animal	PRJNA514245	GCA_051249885.1	1619
SAMEA117631564	Sheep	animal	Spain	Animal	PRJNA514245	GCA_051249865.1	1480
SAMEA117631566	Sheep	animal	Spain	Animal	PRJNA514245	GCA_051249825.1	599
SAMEA117631570	Sheep	animal	Spain	Animal	PRJNA514245	GCA_051249485.1	1480
SAMEA117631571	Water trough	farm environment	Spain	Environment	PRJNA514245	GCA_051249805.1	599
SAMEA117631572	Food surface	farm environment	Spain	Environment	PRJNA514245	GCA_051249765.1	1619
SAMEA117631574	Sheep	animal	Spain	Animal	PRJNA514245	GCA_051249745.1	1480
SAMEA117631576	Wastewater	Environment	Spain	Environment	PRJNA514245	GCA_051249705.1	1008
SAMEA117631577	Wastewater	Environment	Spain	Environment	PRJNA514245	GCA_051249685.1	532
SAMEA117631579	Wastewater	Environment	Spain	Environment	PRJNA514245	GCA_051249645.1	43
SAMEA117631582	Wastewater	Environment	Spain	Environment	PRJNA514245	GCA_051249605.1	2778
SAMEA117631584	Wastewater	Environment	Spain	Environment	PRJNA514245	GCA_051249625.1	542
SAMEA117631588	Wastewater	Environment	Spain	Environment	PRJNA514245	GCA_051249505.1	1610
SAMEA117631589	Wastewater	Environment	Spain	Environment	PRJNA514245	GCA_051249465.1	1577
SAMEA117631593	Soil	Natural environment	Spain	Environment	PRJNA514245	GCA_051249405.1	1609
SAMEA117631594	Soil	Natural environment	Spain	Environment	PRJNA514245	GCA_051249385.1	1609
SAMEA117631597	Soil	Natural environment	Spain	Environment	PRJNA514245	GCA_051249365.1	1609
SAMEA117631600	Water	Natural environment	Spain	Environment	PRJNA514245	GCA_051249345.1	1609
SAMEA117631609	Wastewater	Environment	Spain	Environment	PRJNA514245	GCA_051249265.1	1610
SAMEA117631611	Wastewater	Environment	Spain	Environment	PRJNA514245	GCA_051249245.1	448
SAMEA117631613	Wastewater	Environment	Spain	Environment	PRJNA514245	GCA_051249205.1	527
SAMEA117631617	Wastewater	Environment	Spain	Environment	PRJNA514245	GCA_051249145.1	132
SAMEA117631619	Wastewater	Environment	Spain	Environment	PRJNA514245	GCA_051249125.1	2785
SAMEA117631620	Wastewater	Environment	Spain	Environment	PRJNA514245	GCA_051317365.1	1482
SAMEA117631623	Cow	animal	Spain	Animal	PRJNA514245	GCA_051249085.1	1482
SAMEA117631625	Wastewater	Environment	Spain	Environment	PRJNA514245	GCA_051249025.1	2076
SAMEA117631633	Wastewater	Environment	Spain	Environment	PRJNA514245	GCA_051248925.1	1613
SAMEA117631635	Wastewater	Environment	Spain	Environment	PRJNA514245	GCA_051248845.1	532
SAMEA117631637	Wastewater	Environment	Spain	Environment	PRJNA514245	GCA_051248825.1	532
SAMEA117631639	Wastewater	Environment	Spain	Environment	PRJNA514245	GCA_051248785.1	1010
SAMEA117631644	Wastewater	Environment	Spain	Environment	PRJNA514245	GCA_051248765.1	532
SAMEA117631646	Wastewater	Environment	Spain	Environment	PRJNA514245	GCA_051248725.1	1489
SAMEA117631647	Wastewater	Environment	Spain	Environment	PRJNA514245	GCA_051248705.1	132
SAMEA117631649	Wastewater	Environment	Spain	Environment	PRJNA514245	GCA_051248685.1	2805
SAMEA117631650	Wastewater	Environment	Spain	Environment	PRJNA514245	GCA_051248665.1	1481
SAMEA117631658	Wastewater	Environment	Spain	Environment	PRJNA514245	GCA_051248545.1	1008
SAMEA117631660	Wastewater	Environment	Spain	Environment	PRJNA514245	GCA_051248525.1	603
SAMEA117631666	Wastewater	Environment	Spain	Environment	PRJNA514245	GCA_051248445.1	1610
SAMEA117631671	Wastewater	Environment	Spain	Environment	PRJNA514245	GCA_051248405.1	532
SAMEA117631676	Wastewater	Environment	Spain	Environment	PRJNA514245	GCA_051248345.1	532
SAMEA117631679	Wastewater	Environment	Spain	Environment	PRJNA514245	GCA_051248365.1	2939
SAMEA117631682	Wastewater	Environment	Spain	Environment	PRJNA514245	GCA_051248315.1	1481
SAMEA117631683	Wastewater	Environment	Spain	Environment	PRJNA514245	GCA_051248305.1	532
SAMEA117631684	Wastewater	Environment	Spain	Environment	PRJNA514245	GCA_051248285.1	532
SAMEA117631686	Plant	Natural environment	Spain	Environment	PRJNA514245	GCA_051248265.1	1609
SAMEA117631687	Plant	Natural environment	Spain	Environment	PRJNA514245	GCA_051248245.1	1609
SAMEA117631693	Plant	Natural environment	Spain	Environment	PRJNA514245	GCA_051248185.1	1609
SAMEA117631697	Plant	Natural environment	Spain	Environment	PRJNA514245	GCA_051248205.1	1609
SAMEA117631699	Plant	Natural environment	Spain	Environment	PRJNA514245	GCA_051248145.1	1609
SAMEA117631705	Soil	Natural environment	Spain	Environment	PRJNA514245	GCA_051248105.1	1609
SAMEA117631711	Soil	Natural environment	Spain	Environment	PRJNA514245	GCA_051248085.1	1609
SAMEA117631713	Water	Natural environment	Spain	Environment	PRJNA514245	GCA_051248065.1	1609
SAMEA117631715	Water	Natural environment	Spain	Environment	PRJNA514245	GCA_051248005.1	1609
SAMEA117631718	Water	Natural environment	Spain	Environment	PRJNA514245	GCA_051247985.1	1609
SAMEA117631720	Water	Natural environment	Spain	Environment	PRJNA514245	GCA_051247965.1	1609
SAMEA117631726	Wastewater	Environment	Spain	Environment	PRJNA514245	GCA_051247925.1	1008
SAMEA117631727	Wastewater	Environment	Spain	Environment	PRJNA514245	GCA_051247865.1	1489
SAMEA117631730	Wastewater	Environment	Spain	Environment	PRJNA514245	GCA_051247905.1	1577
SAMEA117631735	Wastewater	Environment	Spain	Environment	PRJNA514245	GCA_051247795.1	532
SAMEA117631737	Wastewater	Environment	Spain	Environment	PRJNA514245	GCA_051247775.1	132
SAMEA117631741	Wastewater	Environment	Spain	Environment	PRJNA514245	GCA_051247755.1	132
SAMEA117631745	Wastewater	Environment	Spain	Environment	PRJNA514245	GCA_051247695.1	132
SAMEA117631746	Wastewater	Environment	Spain	Environment	PRJNA514245	GCA_051247655.1	1613
SAMEA117631747	Wastewater	Environment	Spain	Environment	PRJNA514245	GCA_051247675.1	637
SAMEA117631749	Cow	animal	Spain	Animal	PRJNA514245	GCA_051247615.1	1619
SAMEA117631751	Wastewater	Environment	Spain	Environment	PRJNA514245	GCA_051247595.1	603
SAMEA117631754	Wastewater	Environment	Spain	Environment	PRJNA514245	GCA_051247555.1	1610
SAMEA117631756	Wastewater	Environment	Spain	Environment	PRJNA514245	GCA_051247515.1	492
SAMEA117631759	Wastewater	Environment	Spain	Environment	PRJNA514245	GCA_051247475.1	603
SAMEA117631761	Wastewater	Environment	Spain	Environment	PRJNA514245	GCA_051247435.1	1008
SAMEA117631763	Wastewater	Environment	Spain	Environment	PRJNA514245	GCA_051247395.1	536
SAMEA117631767	Wastewater	Environment	Spain	Environment	PRJNA514245	GCA_051247335.1	602
SAMEA117631770	Wastewater	Environment	Spain	Environment	PRJNA514245	GCA_051247295.1	1489
SAMEA117631772	Wastewater	Environment	Spain	Environment	PRJNA514245	GCA_051247255.1	542
SAMEA117631774	Wastewater	Environment	Spain	Environment	PRJNA514245	GCA_051247215.1	532
SAMEA117631775	Wastewater	Environment	Spain	Environment	PRJNA514245	GCA_051247195.1	532
SAMEA117631779	Wastewater	Environment	Spain	Environment	PRJNA514245	GCA_051315815.1	132
SAMEA117631788	Wastewater	Environment	Spain	Environment	PRJNA514245	GCA_051247015.1	637
SAMEA117631790	Wastewater	Environment	Spain	Environment	PRJNA514245	GCA_051246975.1	532
SAMEA117631792	Wastewater	Environment	Spain	Environment	PRJNA514245	GCA_051246955.1	605
SAMEA117631796	Sheep	animal	Spain	Animal	PRJNA514245	GCA_051246895.1	1480
SAMEA117631801	Sheep	animal	Spain	Animal	PRJNA514245	GCA_051246795.1	1480
SAMEA117631803	Sheep	animal	Spain	Animal	PRJNA514245	GCA_051246775.1	1609
SAMEA117631806	Sheep	animal	Spain	Animal	PRJNA514245	GCA_051246715.1	1480
SAMEA117631816	Sheep	animal	Spain	Animal	PRJNA514245	GCA_051246595.1	1609
SAMEA117631827	Sheep	animal	Spain	Animal	PRJNA514245	GCA_051246455.1	1480
SAMEA117631833	Sheep	animal	Spain	Animal	PRJNA514245	GCA_051246335.1	1609
SAMEA117631835	Sheep	animal	Spain	Animal	PRJNA514245	GCA_051246255.1	1480
SAMEA117631838	Sheep	animal	Spain	Animal	PRJNA514245	GCA_051246215.1	1480
SAMEA117631840	Sheep	animal	Spain	Animal	PRJNA514245	GCA_051246195.1	1480
SAMEA117631847	Surface	farm environment	Spain	Environment	PRJNA514245	GCA_051246095.1	1577
SAMEA117631859	Wastewater	Environment	Spain	Environment	PRJNA514245	GCA_051245955.1	2939
SAMEA117631860	Wastewater	Environment	Spain	Environment	PRJNA514245	GCA_051245935.1	1613
SAMEA117631862	Wastewater	Environment	Spain	Environment	PRJNA514245	GCA_051245895.1	2076
SAMEA117631864	Wastewater	Environment	Spain	Environment	PRJNA514245	GCA_051245855.1	537
SAMEA117631926	Wastewater	Environment	Spain	Environment	PRJNA514245	GCA_051245095.1	532
SAMEA117631928	Wastewater	Environment	Spain	Environment	PRJNA514245	GCA_051245055.1	532
SAMEA117631930	Wastewater	Environment	Spain	Environment	PRJNA514245	GCA_051244995.1	448
SAMEA117631932	Wastewater	Environment	Spain	Environment	PRJNA514245	GCA_051244935.1	43
SAMEA117631934	Wastewater	Environment	Spain	Environment	PRJNA514245	GCA_051244975.1	1010
SAMEA117631935	Wastewater	Environment	Spain	Environment	PRJNA514245	GCA_051244905.1	532
SAMEA117631938	Wastewater	Environment	Spain	Environment	PRJNA514245	GCA_051244875.1	1577
SAMEA117631940	Wastewater	Environment	Spain	Environment	PRJNA514245	GCA_051244795.1	485
SAMEA117631942	Wastewater	Environment	Spain	Environment	PRJNA514245	GCA_051244775.1	1480
SAMEA117631943	Sheep	animal	Spain	Animal	PRJNA514245	GCA_051244735.1	2364
SAMEA117631944	sheep	animal	Spain	Animal	PRJNA514245	GCA_051244755.1	2364
SAMEA117631946	sheep	animal	Spain	Animal	PRJNA514245	GCA_051244695.1	1609
SAMEA117631949	sheep	animal	Spain	Animal	PRJNA514245	GCA_051244375.1	2364
SAMEA117631950	sheep	animal	Spain	Animal	PRJNA514245	GCA_051244355.1	2937
SAMEA117631952	sheep	animal	Spain	Animal	PRJNA514245	GCA_051244615.1	1609
SAMEA117631957	sheep	animal	Spain	Animal	PRJNA514245	GCA_051244535.1	1609
SAMEA117631958	sheep	animal	Spain	Animal	PRJNA514245	GCA_051244495.1	1609
SAMEA117631960	sheep	animal	Spain	Animal	PRJNA514245	GCA_051244475.1	1609
SAMEA117631962	sheep	animal	Spain	Animal	PRJNA514245	GCA_051244455.1	1609
SAMEA117631964	sheep	animal	Spain	Animal	PRJNA514245	GCA_051244415.1	1480
SAMEA117631966	sheep	animal	Spain	Animal	PRJNA514245	GCA_051244395.1	1609
SAMEA117631967	sheep	animal	Spain	Animal	PRJNA514245	GCA_051244295.1	2364
SAMEA117631970	sheep	animal	Spain	Animal	PRJNA514245	GCA_051244235.1	2364
SAMEA117631971	sheep	animal	Spain	Animal	PRJNA514245	GCA_051315785.1	2364
SAMEA117631974	sheep	animal	Spain	Animal	PRJNA514245	GCA_051244175.1	1609
SAMEA117631976	sheep	animal	Spain	Animal	PRJNA514245	GCA_051244135.1	1609
SAMEA117631983	sheep	animal	Spain	Animal	PRJNA514245	GCA_051244075.1	2937
SAMEA117631985	sheep	animal	Spain	Animal	PRJNA514245	GCA_051244035.1	2364
SAMEA117631989	sheep	animal	Spain	Animal	PRJNA514245	GCA_051243995.1	2364
SAMEA117631992	Water trough	farm environment	Spain	Environment	PRJNA514245	GCA_051315765.1	1480
SAMEA117631993	Water trough	farm environment	Spain	Environment	PRJNA514245	GCA_051243925.1	1480
SAMEA117631998	Food trough	farm environment	Spain	Environment	PRJNA514245	GCA_051243855.1	1480
SAMEA117632000	Bedding	farm environment	Spain	Environment	PRJNA514245	GCA_051243835.1	1480
SAMEA117632002	Bedding	farm environment	Spain	Environment	PRJNA514245	GCA_051243795.1	1480
SAMEA117632009	Wastewater	Environment	Spain	Environment	PRJNA514245	GCA_051243715.1	2939
SAMEA117632010	Wastewater	Environment	Spain	Environment	PRJNA514245	GCA_051243675.1	532
SAMEA117632012	Wastewater	Environment	Spain	Environment	PRJNA514245	GCA_051243635.1	532
SAMEA117632013	Wastewater	Environment	Spain	Environment	PRJNA514245	GCA_051243655.1	537
SAMEA117632015	Wastewater	Environment	Spain	Environment	PRJNA514245	GCA_051243615.1	1489
SAMEA117632018	Cow	animal	Spain	Animal	PRJNA514245	GCA_051243585.1	1480
SAMEA117632020	Cow	animal	Spain	Animal	PRJNA514245	GCA_051243575.1	1480
SAMEA117632022	Cow	animal	Spain	Animal	PRJNA514245	GCA_051243535.1	599
SAMEA117632024	Cow	animal	Spain	Animal	PRJNA514245	GCA_051243495.1	1480
SAMEA117632026	Cow	animal	Spain	Animal	PRJNA514245	GCA_051243475.1	474
SAMEA117632027	Cow	animal	Spain	Animal	PRJNA514245	GCA_051243435.1	1085
SAMEA117632031	Cow	animal	Spain	Animal	PRJNA514245	GCA_051243355.1	637
SAMEA117632033	Cow	animal	Spain	Animal	PRJNA514245	GCA_051243315.1	637
SAMEA117632036	Feed	farm environment	Spain	Environment	PRJNA514245	GCA_051243295.1	637
SAMEA117632037	Feed	farm environment	Spain	Environment	PRJNA514245	GCA_051243275.1	474
SAMEA117632039	Feed	farm environment	Spain	Environment	PRJNA514245	GCA_051243245.1	603
SAMEA117632040	Bedding	farm environment	Spain	Environment	PRJNA514245	GCA_051243215.1	1482
SAMEA117632042	Bedding	farm environment	Spain	Environment	PRJNA514245	GCA_051243175.1	1480
SAMEA117632043	Bedding	farm environment	Spain	Environment	PRJNA514245	GCA_051243195.1	1482
SAMEA117632044	Food trough	farm environment	Spain	Environment	PRJNA514245	GCA_051243155.1	1085
SAMEA117632046	Food trough	farm environment	Spain	Environment	PRJNA514245	GCA_051243115.1	1482
SAMEA117632048	Food mixer	farm environment	Spain	Environment	PRJNA514245	GCA_051243095.1	474
SAMEA117632050	Milk filter	farm environment	Spain	Environment	PRJNA514245	GCA_051243075.1	1482
SAMEA117632051	Wastewater	Environment	Spain	Environment	PRJNA514245	GCA_051243055.1	637
SAMEA117632054	Wastewater	Environment	Spain	Environment	PRJNA514245	GCA_051243015.1	532
SAMEA117632055	Wastewater	Environment	Spain	Environment	PRJNA514245	GCA_051242985.1	1480
SAMEA117632057	Wastewater	Environment	Spain	Environment	PRJNA514245	GCA_051242955.1	532
SAMEA117632059	Wastewater	Environment	Spain	Environment	PRJNA514245	GCA_051242935.1	532
SAMEA117632061	Wastewater	Environment	Spain	Environment	PRJNA514245	GCA_051242855.1	603
SAMEA117632071	Wastewater	Environment	Spain	Environment	PRJNA514245	GCA_051242775.1	2939
SAMEA117632073	Wastewater	Environment	Spain	Environment	PRJNA514245	GCA_051242735.1	532
SAMEA117632075	Wastewater	Environment	Spain	Environment	PRJNA514245	GCA_051242675.1	536
SAMEA117632077	Wastewater	Environment	Spain	Environment	PRJNA514245	GCA_051242655.1	542
SAMEA117632081	Wastewater	Environment	Spain	Environment	PRJNA514245	GCA_051242615.1	532
SAMEA117632082	Wastewater	Environment	Spain	Environment	PRJNA514245	GCA_051242595.1	532
SAMEA117632084	Wastewater	Environment	Spain	Environment	PRJNA514245	GCA_051242575.1	1489
SAMEA117632091	Wastewater	Environment	Spain	Environment	PRJNA514245	GCA_051242495.1	1613
SAMEA117632093	Wastewater	Environment	Spain	Environment	PRJNA514245	GCA_051242455.1	132
SAMEA117632097	Wastewater	Environment	Spain	Environment	PRJNA514245	GCA_051242395.1	536
SAMEA6498915	NA	food	Egypt	Food	PRJNA514245	GCA_029023265.1	530
SAMEA6498916	NA	animal	Egypt	Animal	PRJNA514245	GCA_029023205.1	530
SAMEA6498917	NA	animal	Egypt	Animal	PRJNA514245	GCA_029023245.1	530
SAMEA6498918	NA	food	Egypt	Food	PRJNA514245	GCA_029023165.1	530
SAMEA6498919	NA	food	Egypt	Food	PRJNA514245	GCA_029023145.1	530
SAMEA6498920	NA	food	Egypt	Food	PRJNA514245	GCA_029023125.1	530
SAMEA6498921	NA	food	Egypt	Food	PRJNA514245	GCA_029023085.1	530
SAMEA6498922	NA	animal	Egypt	Animal	PRJNA514245	GCA_029023105.1	530
SAMEA6498923	NA	animal	Egypt	Animal	PRJNA514245	GCA_029023025.1	530
SAMEA6498924	NA	food	Egypt	Food	PRJNA514245	GCA_029023045.1	530
SAMEA6498925	NA	food	Egypt	Food	PRJNA514245	GCA_029023065.1	530
SAMEA6498926	NA	food	Egypt	Food	PRJNA514245	GCA_029023005.1	530
SAMEA6498927	NA	environment	Egypt	Environment	PRJNA514245	GCA_029022985.1	530
SAMEA6498928	NA	food	Egypt	Food	PRJNA514245	GCA_029022965.1	530
SAMEA6498929	NA	food	Egypt	Food	PRJNA514245	GCA_029022945.1	530
SAMEA6498930	NA	food	Egypt	Food	PRJNA514245	GCA_029022885.1	530
SAMEA6498931	NA	food	Egypt	Food	PRJNA514245	GCA_029022865.1	530
SAMEA6498932	NA	food	Egypt	Food	PRJNA514245	GCA_029022905.1	530
SAMEA6498933	NA	environment	Egypt	Environment	PRJNA514245	GCA_029022845.1	530
SAMEA6498934	NA	environment	Egypt	Environment	PRJNA514245	GCA_029022925.1	530
SAMEA6498935	NA	food	Egypt	Food	PRJNA514245	GCA_029022825.1	530
SAMEA6498936	NA	food	Egypt	Food	PRJNA514245	GCA_029022805.1	530
SAMEA6498937	NA	food	Egypt	Food	PRJNA514245	GCA_029022785.1	530
SAMEA6498938	NA	food	Egypt	Food	PRJNA514245	GCA_029022765.1	530
SAMEA6498939	NA	food	Egypt	Food	PRJNA514245	GCA_029022705.1	530
SAMEA6498940	NA	environment	Egypt	Environment	PRJNA514245	GCA_029022725.1	530
SAMEA6498941	NA	environment	Egypt	Environment	PRJNA514245	GCA_029022745.1	530
SAMEA6498942	NA	food	Egypt	Food	PRJNA514245	GCA_029022665.1	530
SAMEA6498943	NA	food	Egypt	Food	PRJNA514245	GCA_029022685.1	530
SAMEA6498944	NA	environment	Egypt	Environment	PRJNA514245	GCA_029022625.1	530
SAMEA6498945	NA	environment	Egypt	Environment	PRJNA514245	GCA_029022645.1	530
SAMEA6498946	NA	environment	Egypt	Environment	PRJNA514245	GCA_029022605.1	530
SAMEA6498947	NA	environment	Egypt	Environment	PRJNA514245	GCA_029022565.1	530
SAMEA6498948	NA	animal	Egypt	Animal	PRJNA514245	GCA_029022585.1	530
SAMEA6498949	NA	environment	Egypt	Environment	PRJNA514245	GCA_029022505.1	530
SAMEA6498950	NA	environment	Egypt	Environment	PRJNA514245	GCA_029022545.1	530
SAMEA8997947	Bedding	farm environment	Spain	Environment	PRJNA514245	GCA_021252905.1	1609
SAMEA8997962	Bedding	farm environment	Spain	Environment	PRJNA514245	GCA_021247665.1	1480
SAMEA8997965	Bedding	farm environment	Spain	Environment	PRJNA514245	GCA_021241905.1	603
SAMEA8997967	Bedding	farm environment	Spain	Environment	PRJNA514245	GCA_021243125.1	1609
SAMEA8997974	Feed	Feed	Spain	Food	PRJNA514245	GCA_021244125.1	536
SAMEA8997975	Sheep feces	animal	Spain	Animal	PRJNA514245	GCA_021242785.1	1620
SAMEA8997976	Bedding	farm environment	Spain	Environment	PRJNA514245	GCA_021236485.1	599
SAMEA8997977	Bedding	farm environment	Spain	Environment	PRJNA514245	GCA_023802675.1	599
SAMEA8997978	Cow feces	animal	Spain	Animal	PRJNA514245	GCA_023802735.1	599
SAMEA8997979	Cow feces	animal	Spain	Animal	PRJNA514245	GCA_021237945.1	599
SAMEA8997980	Cow feces	animal	Spain	Animal	PRJNA514245	GCA_021240285.1	599
SAMEA8997981	Cow feces	animal	Spain	Animal	PRJNA514245	GCA_021239585.1	599
SAMEA8997982	Cow feces	animal	Spain	Animal	PRJNA514245	GCA_023803235.1	599
SAMEA8997983	Cow feces	animal	Spain	Animal	PRJNA514245	GCA_021240245.1	599
SAMEA8997987	Food trough	farm environment	Spain	Environment	PRJNA514245	GCA_021251065.1	1614
SAMEA8997988	Bedding	farm environment	Spain	Environment	PRJNA514245	GCA_021236565.1	1482
SAMEA8997989	Feed	Feed	Spain	Food	PRJNA514245	GCA_021243925.1	1482
SAMEA8997990	Bedding	farm environment	Spain	Environment	PRJNA514245	GCA_021251085.1	1613
SAMEA8997992	Feed	Feed	Spain	Food	PRJNA514245	GCA_021251865.1	448
SAMEA8997993	Bedding	farm environment	Spain	Environment	PRJNA514245	GCA_021237765.1	1482
SAMEA8997994	Bedding	farm environment	Spain	Environment	PRJNA514245	GCA_023802375.1	537
SAMEA8998013	Sheep feces	animal	Spain	Animal	PRJNA514245	GCA_021238025.1	1621
SAMEA8998014	Sheep feces	animal	Spain	Animal	PRJNA514245	GCA_021236365.1	1609
SAMEA8998015	Sheep feces	animal	Spain	Animal	PRJNA514245	GCA_021240225.1	1616
SAMEA8998016	Sheep feces	animal	Spain	Animal	PRJNA514245	GCA_021236445.1	1616
SAMEA8998017	Sheep feces	animal	Spain	Animal	PRJNA514245	GCA_021249905.1	1621
SAMEA8998018	Sheep feces	animal	Spain	Animal	PRJNA514245	GCA_023802355.1	1621
SAMEA8998019	Sheep feces	animal	Spain	Animal	PRJNA514245	GCA_021236425.1	536
SAMEA8998020	Sheep feces	animal	Spain	Animal	PRJNA514245	GCA_021249925.1	1609
SAMEA8998021	Sheep feces	animal	Spain	Animal	PRJNA514245	GCA_021242825.1	1619
SAMEA8998025	Bedding	farm environment	Spain	Environment	PRJNA514245	GCA_021249885.1	536
SAMEA8998026	Cow feces	animal	Spain	Animal	PRJNA514245	GCA_021239665.1	1482
SAMEA8998027	Cow feces	animal	Spain	Animal	PRJNA514245	GCA_021236305.1	1482
SAMEA8998038	Feed	Feed	Spain	Food	PRJNA514245	GCA_021242845.1	1609
SAMEA8998039	Sheep feces	animal	Spain	Animal	PRJNA514245	GCA_021251185.1	492
SAMEA8998043	Sheep feces	animal	Spain	Animal	PRJNA514245	GCA_021237705.1	536
SAMEA8998044	Sheep feces	animal	Spain	Animal	PRJNA514245	GCA_021235825.1	1577
SAMEA8998045	Sheep feces	animal	Spain	Animal	PRJNA514245	GCA_021244265.1	1609
SAMEA8998046	Sheep feces	animal	Spain	Animal	PRJNA514245	GCA_021238605.1	1609
SAMEA8998048	Water trough	farm environment	Spain	Environment	PRJNA514245	GCA_021238645.1	1480
SAMEA8998049	Sheep feces	animal	Spain	Animal	PRJNA514245	GCA_021244805.1	1480
SAMEA8998050	Sheep feces	animal	Spain	Animal	PRJNA514245	GCA_021240025.1	1609
SAMEA8998051	Bedding	farm environment	Spain	Environment	PRJNA514245	GCA_021251105.1	1617
SAMEA8998052	Sheep feces	animal	Spain	Animal	PRJNA514245	GCA_021237745.1	1617
SAMEA8998053	Feed	Feed	Spain	Food	PRJNA514245	GCA_021237725.1	1480
SAMEA8998054	Sheep feces	animal	Spain	Animal	PRJNA514245	GCA_023802335.1	43
SAMEA8998055	Sheep feces	animal	Spain	Animal	PRJNA514245	GCA_023802315.1	43
SAMEA8998056	Sheep feces	animal	Spain	Animal	PRJNA514245	GCA_021235805.1	1481
SAMEA8998057	Sheep feces	animal	Spain	Animal	PRJNA514245	GCA_021240005.1	43
SAMEA8998058	Sheep feces	animal	Spain	Animal	PRJNA514245	GCA_021243905.1	474
SAMEA8998059	Sheep feces	animal	Spain	Animal	PRJNA514245	GCA_021242425.1	43
SAMEA8998060	Bedding	farm environment	Spain	Environment	PRJNA514245	GCA_021252725.1	536
SAMEA8998061	Sheep feces	animal	Spain	Animal	PRJNA514245	GCA_021237245.1	474
SAMEA8998062	Sheep feces	animal	Spain	Animal	PRJNA514245	GCA_021238225.1	1482
SAMEA8998063	Sheep feces	animal	Spain	Animal	PRJNA514245	GCA_021247605.1	1481
SAMEA8998064	Sheep feces	animal	Spain	Animal	PRJNA514245	GCA_021237145.1	474
SAMEA8998067	Bedding	farm environment	Spain	Environment	PRJNA514245	GCA_021251545.1	1610
SAMEA8998075	Feed	Feed	Spain	Food	PRJNA514245	GCA_021251125.1	1609
SAMEA8998076	Sheep feces	animal	Spain	Animal	PRJNA514245	GCA_021242525.1	1480
SAMEA8998078	Sheep feces	animal	Spain	Animal	PRJNA514245	GCA_021237645.1	492
SAMEA8998079	Sheep feces	animal	Spain	Animal	PRJNA514245	GCA_021237405.1	1609
SAMEA8998080	Bedding	farm environment	Spain	Environment	PRJNA514245	GCA_021243205.1	1608
SAMEA8998081	Bedding	farm environment	Spain	Environment	PRJNA514245	GCA_021237385.1	1480
SAMEA8998089	Cow feces	animal	Spain	Animal	PRJNA514245	GCA_021237685.1	474
SAMEA8998090	Feed	Feed	Spain	Food	PRJNA514245	GCA_021243345.1	1626
SAMEA8998091	Bedding	farm environment	Spain	Environment	PRJNA514245	GCA_021244885.1	1626
SAMEA8998092	Bedding	farm environment	Spain	Environment	PRJNA514245	GCA_021237585.1	1626
SAMEA8998095	Bedding	farm environment	Spain	Environment	PRJNA514245	GCA_021239985.1	1622
SAMEA8998097	Feed	Feed	Spain	Food	PRJNA514245	GCA_021243825.1	1617
SAMEA8998115	Feed	Feed	Spain	Food	PRJNA514245	GCA_021239905.1	1480
SAMEA8998116	Feed	Feed	Spain	Food	PRJNA514245	GCA_021237445.1	1619
SAMEA8998117	Food trough	farm environment	Spain	Environment	PRJNA514245	GCA_021237525.1	599
SAMEA8998118	Food trough	farm environment	Spain	Environment	PRJNA514245	GCA_021239865.1	1619
SAMEA8998119	Bedding	farm environment	Spain	Environment	PRJNA514245	GCA_021238515.1	2074
SAMEA8998120	Cow feces	animal	Spain	Animal	PRJNA514245	GCA_021252745.1	474
SAMEA8998122	Cow feces	animal	Spain	Animal	PRJNA514245	GCA_021237125.1	532
SAMEA8998123	Cow feces	animal	Spain	Animal	PRJNA514245	GCA_021239805.1	532
SAMEA8998124	Cow feces	animal	Spain	Animal	PRJNA514245	GCA_021237505.1	2075
SAMEA8998125	Cow feces	animal	Spain	Animal	PRJNA514245	GCA_021237545.1	532
SAMEA8998126	Cow feces	animal	Spain	Animal	PRJNA514245	GCA_021244445.1	1008
SAMEA8998127	Cow feces	animal	Spain	Animal	PRJNA514245	GCA_021247865.1	1619
SAMEA8998128	Cow feces	animal	Spain	Animal	PRJNA514245	GCA_021238065.1	599
SAMEA8998129	Food trough	farm environment	Spain	Environment	PRJNA514245	GCA_021236525.1	1619
SAMEA8998130	Cow feces	animal	Spain	Animal	PRJNA514245	GCA_021237625.1	2076
SAMEA8998131	Water trough	farm environment	Spain	Environment	PRJNA514245	GCA_021247885.1	532
SAMEA8998132	Goat feces	animal	Spain	Animal	PRJNA514245	GCA_021236265.1	603
SAMEA8998133	Feed	Feed	Spain	Food	PRJNA514245	GCA_021244005.1	2075
SAMEA8998134	Feed	Feed	Spain	Food	PRJNA514245	GCA_021236205.1	2075
SAMEA8998135	Feed	Feed	Spain	Food	PRJNA514245	GCA_021243505.1	2075
SAMEA8998136	Food trough	farm environment	Spain	Environment	PRJNA514245	GCA_021235605.1	474
SAMEA8998137	Water trough	farm environment	Spain	Environment	PRJNA514245	GCA_021247625.1	2075
SAMEA8998138	Cow feces	animal	Spain	Animal	PRJNA514245	GCA_021251505.1	2155
SAMEA8998139	Bedding	farm environment	Spain	Environment	PRJNA514245	GCA_021251585.1	2156
SAMEA8998140	Bedding	farm environment	Spain	Environment	PRJNA514245	GCA_021242465.1	2075
SAMEA8998141	Cow feces	animal	Spain	Animal	PRJNA514245	GCA_021236225.1	2074
SAMEA8998142	Cow feces	animal	Spain	Animal	PRJNA514245	GCA_021247705.1	493
SAMEA8998143	Cow feces	animal	Spain	Animal	PRJNA514245	GCA_021247565.1	493
SAMEA8998144	Cow feces	animal	Spain	Animal	PRJNA514245	GCA_021244065.1	2075
SAMEA8998145	Cow feces	animal	Spain	Animal	PRJNA514245	GCA_021244625.1	474
SAMEA8998146	Cow feces	animal	Spain	Animal	PRJNA514245	GCA_021240205.1	493
SAMEA8998147	Cow feces	animal	Spain	Animal	PRJNA514245	GCA_021241205.1	493
SAMEA8998148	Sheep feces	animal	Spain	Animal	PRJNA514245	GCA_021238685.1	1482
SAMEA8998149	Milking floor	farm environment	Spain	Environment	PRJNA514245	GCA_021243165.1	1482
SAMEA8998150	Sheep feces	animal	Spain	Animal	PRJNA514245	GCA_021238725.1	1008
SAMEA8998151	Feed	Feed	Spain	Food	PRJNA514245	GCA_021237105.1	1087
SAMEA8998152	Sheep feces	animal	Spain	Animal	PRJNA514245	GCA_021245135.1	1087
SAMEA8998153	Sheep feces	animal	Spain	Animal	PRJNA514245	GCA_021241125.1	1482
SAMEA8998154	Water trough	farm environment	Spain	Environment	PRJNA514245	GCA_021240165.1	1482
SAMEA8998155	Sheep feces	animal	Spain	Animal	PRJNA514245	GCA_021244085.1	1087
SAMEA8998156	Sheep feces	animal	Spain	Animal	PRJNA514245	GCA_021244405.1	1008
SAMEA8998157	Water trough	farm environment	Spain	Environment	PRJNA514245	GCA_021239945.1	1087
SAMEA8998158	Bedding	farm environment	Spain	Environment	PRJNA514245	GCA_021243865.1	1482
SAMEA8998159	Food trough	farm environment	Spain	Environment	PRJNA514245	GCA_021244765.1	1087
SAMEA8998160	Milk filter	farm environment	Spain	Environment	PRJNA514245	GCA_021242485.1	1087
SAMEA8998161	Bedding	farm environment	Spain	Environment	PRJNA514245	GCA_021250785.1	1087
SAMEA8998162	Sheep feces	animal	Spain	Animal	PRJNA514245	GCA_021247525.1	1008
SAMEA8998163	Feed	Feed	Spain	Food	PRJNA514245	GCA_021238705.1	1087
SAMEA8998164	Sheep feces	animal	Spain	Animal	PRJNA514245	GCA_021241185.1	1008
SAMEA8998165	Food trough	farm environment	Spain	Environment	PRJNA514245	GCA_021242505.1	1087
SAMEA8998166	Sheep feces	animal	Spain	Animal	PRJNA514245	GCA_021244025.1	1087
SAMEA8998167	Milk filter	farm environment	Spain	Environment	PRJNA514245	GCA_021244325.1	2163
SAMEA8998169	Sheep feces	animal	Spain	Animal	PRJNA514245	GCA_021238085.1	1087
SAMEA8998170	Sheep feces	animal	Spain	Animal	PRJNA514245	GCA_021244045.1	1087
SAMEA8998171	Water trough	farm environment	Spain	Environment	PRJNA514245	GCA_021238285.1	1008
SAMEA8998172	Sheep feces	animal	Spain	Animal	PRJNA514245	GCA_021243845.1	1482
SAMEA8998173	Sheep feces	animal	Spain	Animal	PRJNA514245	GCA_021240865.1	1087
SAMEA8998174	Sheep feces	animal	Spain	Animal	PRJNA514245	GCA_021243765.1	1008
SAMEA8998175	Sheep feces	animal	Spain	Animal	PRJNA514245	GCA_021241105.1	1087
SAMEA8998176	Milking floor	farm environment	Spain	Environment	PRJNA514245	GCA_021254125.1	1087
SAMEA8998177	Bedding	farm environment	Spain	Environment	PRJNA514245	GCA_021239925.1	1008
SAMEA8998178	Sheep feces	animal	Spain	Animal	PRJNA514245	GCA_021243785.1	1087
SAMEA8998179	Cow feces	animal	Spain	Animal	PRJNA514245	GCA_021240105.1	2162
SAMEA8998180	Cow feces	animal	Spain	Animal	PRJNA514245	GCA_021254065.1	2162
SAMEA8998181	Feed	Feed	Spain	Food	PRJNA514245	GCA_021243105.1	2162
SAMEA8998182	Feed	Feed	Spain	Food	PRJNA514245	GCA_021242925.1	2162
SAMEA8998183	Cow feces	animal	Spain	Animal	PRJNA514245	GCA_021239825.1	2162
SAMEA8998184	Cow feces	animal	Spain	Animal	PRJNA514245	GCA_021237665.1	2162
SAMEA8998185	Cow feces	animal	Spain	Animal	PRJNA514245	GCA_021243625.1	2162
SAMEA8998186	Milk filter	farm environment	Spain	Environment	PRJNA514245	GCA_021242065.1	2162
SAMEA8998187	Cow feces	animal	Spain	Animal	PRJNA514245	GCA_021250965.1	2162
SAMEA8998188	Cow feces	animal	Spain	Animal	PRJNA514245	GCA_021254105.1	2162
SAMEA8998189	Feed	Feed	Spain	Food	PRJNA514245	GCA_021254165.1	603
SAMEA8998190	Feed	Feed	Spain	Food	PRJNA514245	GCA_021237565.1	603
SAMEA8998191	Feed	Feed	Spain	Food	PRJNA514245	GCA_021243805.1	1610
SAMEA8998192	Sheep feces	animal	Spain	Animal	PRJNA514245	GCA_021242545.1	1619
SAMEA8998193	Sheep feces	animal	Spain	Animal	PRJNA514245	GCA_021254145.1	603
SAMEA8998194	Food trough	farm environment	Spain	Environment	PRJNA514245	GCA_021243185.1	603
SAMEA8998195	Bedding	farm environment	Spain	Environment	PRJNA514245	GCA_021236245.1	603
SAMEA8998198	Bedding	farm environment	Spain	Environment	PRJNA514245	GCA_021239685.1	603
SAMEA8998199	Bedding	farm environment	Spain	Environment	PRJNA514245	GCA_021242005.1	603
SAMEA8998206	Feed	Feed	Spain	Food	PRJNA514245	GCA_021254005.1	1609
SAMEA8998208	Sheep feces	animal	Spain	Animal	PRJNA514245	GCA_021241145.1	1609
SAMEA8998209	Sheep feces	animal	Spain	Animal	PRJNA514245	GCA_021239085.1	1609
SAMEA8998210	Sheep feces	animal	Spain	Animal	PRJNA514245	GCA_021237325.1	1480
SAMEA8998211	Sheep feces	animal	Spain	Animal	PRJNA514245	GCA_021243725.1	1609
SAMEA8998212	Sheep feces	animal	Spain	Animal	PRJNA514245	GCA_021250805.1	1609
SAMEA8998213	Sheep feces	animal	Spain	Animal	PRJNA514245	GCA_021241225.1	1609
SAMEA8998214	Sheep feces	animal	Spain	Animal	PRJNA514245	GCA_021240845.1	43
SAMEA8998215	Bedding	farm environment	Spain	Environment	PRJNA514245	GCA_021249785.1	474
SAMEA8998217	Feed	Feed	Spain	Food	PRJNA514245	GCA_021242385.1	1480
SAMEA8998218	Food trough	farm environment	Spain	Environment	PRJNA514245	GCA_021247485.1	1609
SAMEA8998221	Sheep feces	animal	Spain	Animal	PRJNA514245	GCA_021237605.1	1609
SAMEA8998222	Sheep feces	animal	Spain	Animal	PRJNA514245	GCA_021239045.1	43
SAMEA8998223	Sheep feces	animal	Spain	Animal	PRJNA514245	GCA_021236505.1	43
SAMEA8998224	Sheep feces	animal	Spain	Animal	PRJNA514245	GCA_021241985.1	43
SAMEA8998225	Sheep feces	animal	Spain	Animal	PRJNA514245	GCA_021240325.1	43
SAMEA8998226	Sheep feces	animal	Spain	Animal	PRJNA514245	GCA_021250985.1	1482
SAMEA8998227	Milking floor	farm environment	Spain	Environment	PRJNA514245	GCA_021240945.1	1482
SAMEA8998228	Milking floor	farm environment	Spain	Environment	PRJNA514245	GCA_021239065.1	1087
SAMEA8998229	Feed	Feed	Spain	Food	PRJNA514245	GCA_021240985.1	1087
SAMEA8998230	Water trough	farm environment	Spain	Environment	PRJNA514245	GCA_021243745.1	1008
SAMEA8998231	Water trough	farm environment	Spain	Environment	PRJNA514245	GCA_021241945.1	1087
SAMEA8998232	Bedding	farm environment	Spain	Environment	PRJNA514245	GCA_021244485.1	1482
SAMEA8998233	Bedding	farm environment	Spain	Environment	PRJNA514245	GCA_021252585.1	1087
SAMEA8998234	Bedding	farm environment	Spain	Environment	PRJNA514245	GCA_021241005.1	1482
SAMEA8998235	Milk filter	farm environment	Spain	Environment	PRJNA514245	GCA_021243065.1	1087
SAMEA8998236	Milk filter	farm environment	Spain	Environment	PRJNA514245	GCA_021249585.1	1482
SAMEA8998246	Food trough	farm environment	Spain	Environment	PRJNA514245	GCA_023316805.1	1482
SAMEA8998247	Food trough	farm environment	Spain	Environment	PRJNA514245	GCA_021239105.1	599
SAMEA8998248	Food trough	farm environment	Spain	Environment	PRJNA514245	GCA_021249805.1	1621
SAMEA8998249	Bedding	farm environment	Spain	Environment	PRJNA514245	GCA_021237905.1	474
SAMEA8998250	Feed	Feed	Spain	Food	PRJNA514245	GCA_021242725.1	599
SAMEA8998251	Feed	Feed	Spain	Food	PRJNA514245	GCA_021247505.1	1621
SAMEA8998252	Feed	Feed	Spain	Food	PRJNA514245	GCA_021242745.1	474
SAMEA8998253	Cow feces	animal	Spain	Animal	PRJNA514245	GCA_023802295.1	599
SAMEA8998254	Cow feces	animal	Spain	Animal	PRJNA514245	GCA_021242025.1	474
SAMEA8998255	Cow feces	animal	Spain	Animal	PRJNA514245	GCA_021251565.1	474
SAMEA8998256	Cow feces	animal	Spain	Animal	PRJNA514245	GCA_021239125.1	1621
SAMEA8998257	Cow feces	animal	Spain	Animal	PRJNA514245	GCA_021243045.1	530
SAMEA8998258	Cow feces	animal	Spain	Animal	PRJNA514245	GCA_021243685.1	474
SAMEA8998259	Sheep feces	animal	Spain	Animal	PRJNA514245	GCA_021241585.1	1480
SAMEA8998260	Sheep feces	animal	Spain	Animal	PRJNA514245	GCA_021237205.1	1609
SAMEA8998263	Feed	Feed	Spain	Food	PRJNA514245	GCA_021240365.1	2162
SAMEA8998264	Cow feces	animal	Spain	Animal	PRJNA514245	GCA_021241845.1	2162
SAMEA8998281	Cow feces	animal	Spain	Animal	PRJNA514245	GCA_021252685.1	2156
SAMEA8998282	Cow feces	animal	Spain	Animal	PRJNA514245	GCA_021241505.1	2075
SAMEA8998283	Cow feces	animal	Spain	Animal	PRJNA514245	GCA_021252825.1	2075
SAMEA8998284	Cow feces	animal	Spain	Animal	PRJNA514245	GCA_021239265.1	2156
SAMEA8998285	Cow feces	animal	Spain	Animal	PRJNA514245	GCA_023316785.1	2156
SAMEA8998286	Cow feces	animal	Spain	Animal	PRJNA514245	GCA_021243565.1	2156
SAMEA8998287	Cow feces	animal	Spain	Animal	PRJNA514245	GCA_021240905.1	2075
SAMEA8998288	Cow feces	animal	Spain	Animal	PRJNA514245	GCA_021252705.1	2156
SAMEA8998289	Cow feces	animal	Spain	Animal	PRJNA514245	GCA_021240885.1	2156
SAMEA8998290	Cow feces	animal	Spain	Animal	PRJNA514245	GCA_021242625.1	2156
SAMEA8998291	Cow feces	animal	Spain	Animal	PRJNA514245	GCA_021239245.1	493
SAMEA8998292	Cow feces	animal	Spain	Animal	PRJNA514245	GCA_021242985.1	2075
SAMEA8998293	Bedding	farm environment	Spain	Environment	PRJNA514245	GCA_021243025.1	2075
SAMEA8998294	Bedding	farm environment	Spain	Environment	PRJNA514245	GCA_021249765.1	1619
SAMEA8998295	Bedding	farm environment	Spain	Environment	PRJNA514245	GCA_021249605.1	1619
SAMEA8998296	Cow feces	animal	Spain	Animal	PRJNA514245	GCA_023316745.1	2074
SAMEA8998297	Cow feces	animal	Spain	Animal	PRJNA514245	GCA_021239505.1	2156
SAMEA8998298	Cow feces	animal	Spain	Animal	PRJNA514245	GCA_021247385.1	2156
SAMEA8998299	Food trough	farm environment	Spain	Environment	PRJNA514245	GCA_023802255.1	530
SAMEA8998300	Food trough	farm environment	Spain	Environment	PRJNA514245	GCA_023802275.1	530
SAMEA8998301	Food trough	farm environment	Spain	Environment	PRJNA514245	GCA_023801995.1	530
SAMEA8998302	Feed	Feed	Spain	Food	PRJNA514245	GCA_021239185.1	2075
SAMEA8998304	Water trough	farm environment	Spain	Environment	PRJNA514245	GCA_021241645.1	2075
SAMEA8998305	Feed	Feed	Spain	Food	PRJNA514245	GCA_021237345.1	2345
SAMEA8998306	Bedding	farm environment	Spain	Environment	PRJNA514245	GCA_021242145.1	1613
SAMEA8998307	Bedding	farm environment	Spain	Environment	PRJNA514245	GCA_021247785.1	603
SAMEA8998308	Bedding	farm environment	Spain	Environment	PRJNA514245	GCA_021238785.1	1619
SAMEA8998309	Feed	Feed	Spain	Food	PRJNA514245	GCA_021238005.1	2346
SAMEA8998310	Goat feces	animal	Spain	Animal	PRJNA514245	GCA_021238305.1	2347
SAMEA8998311	Goat feces	animal	Spain	Animal	PRJNA514245	GCA_021239225.1	1619
SAMEA8998312	Goat feces	animal	Spain	Animal	PRJNA514245	GCA_021239165.1	1619
SAMEA8998313	Goat feces	animal	Spain	Animal	PRJNA514245	GCA_021239145.1	1619
SAMEA8998315	Goat feces	animal	Spain	Animal	PRJNA514245	GCA_021244825.1	448
SAMEA8998318	Sheep feces	animal	Spain	Animal	PRJNA514245	GCA_021242685.1	493
SAMEA8998319	Water trough	farm environment	Spain	Environment	PRJNA514245	GCA_021241565.1	2074
SAMEA8998320	Milking floor	farm environment	Spain	Environment	PRJNA514245	GCA_021244185.1	2156
SAMEA8998321	Food trough	farm environment	Spain	Environment	PRJNA514245	GCA_021238425.1	2074
SAMEA8998322	Water trough	farm environment	Spain	Environment	PRJNA514245	GCA_021237965.1	527
SAMEA8998323	Milking floor	farm environment	Spain	Environment	PRJNA514245	GCA_021242945.1	1621
SAMEA8998324	Milking floor	farm environment	Spain	Environment	PRJNA514245	GCA_021241265.1	527
SAMEA8998325	Milking floor	farm environment	Spain	Environment	PRJNA514245	GCA_021250865.1	1087
SAMEA8998326	Sheep feces	animal	Spain	Animal	PRJNA514245	GCA_021242205.1	1087
SAMEA8998327	Sheep feces	animal	Spain	Animal	PRJNA514245	GCA_021238505.1	527
SAMEA8998328	Sheep feces	animal	Spain	Animal	PRJNA514245	GCA_021242665.1	1482
SAMEA8998329	Sheep feces	animal	Spain	Animal	PRJNA514245	GCA_021242965.1	527
SAMEA8998330	Sheep feces	animal	Spain	Animal	PRJNA514245	GCA_021241545.1	1008
SAMEA8998331	Sheep feces	animal	Spain	Animal	PRJNA514245	GCA_021239205.1	1621
SAMEA8998332	Sheep feces	animal	Spain	Animal	PRJNA514245	GCA_021238465.1	1621
SAMEA8998333	Sheep feces	animal	Spain	Animal	PRJNA514245	GCA_021239425.1	1482
SAMEA8998334	Sheep feces	animal	Spain	Animal	PRJNA514245	GCA_021242185.1	1621
SAMEA8998335	Sheep feces	animal	Spain	Animal	PRJNA514245	GCA_021250925.1	1087
SAMEA8998336	Sheep feces	animal	Spain	Animal	PRJNA514245	GCA_021241605.1	1621
SAMEA8998337	Sheep feces	animal	Spain	Animal	PRJNA514245	GCA_021237185.1	1087
SAMEA8998338	Sheep feces	animal	Spain	Animal	PRJNA514245	GCA_021241625.1	1621
SAMEA8998339	Sheep feces	animal	Spain	Animal	PRJNA514245	GCA_021242165.1	1087
SAMEA8998340	Sheep feces	animal	Spain	Animal	PRJNA514245	GCA_021239785.1	527
SAMEA8998341	Sheep feces	animal	Spain	Animal	PRJNA514245	GCA_021241665.1	1621
SAMEA8998342	Sheep feces	animal	Spain	Animal	PRJNA514245	GCA_021249815.1	527
SAMEA8998343	Sheep feces	animal	Spain	Animal	PRJNA514245	GCA_021254045.1	1621
SAMEA8998344	Sheep feces	animal	Spain	Animal	PRJNA514245	GCA_021253985.1	1621
SAMEA8998345	Sheep feces	animal	Spain	Animal	PRJNA514245	GCA_021243485.1	527
SAMEA8998346	Feed	Feed	Spain	Food	PRJNA514245	GCA_021241685.1	485
SAMEA8998348	Feed	Feed	Spain	Food	PRJNA514245	GCA_021239765.1	2162
SAMEA8998349	Feed	Feed	Spain	Food	PRJNA514245	GCA_021239025.1	2162
SAMEA8998350	Food trough	farm environment	Spain	Environment	PRJNA514245	GCA_021241805.1	2162
SAMEA8998351	Food trough	farm environment	Spain	Environment	PRJNA514245	GCA_021242225.1	2162
SAMEA8998352	Food trough	farm environment	Spain	Environment	PRJNA514245	GCA_021237265.1	2162
SAMEA8998353	Cow feces	animal	Spain	Animal	PRJNA514245	GCA_021242245.1	2162
SAMEA8998355	Food trough	farm environment	Spain	Environment	PRJNA514245	GCA_021242305.1	599
SAMEA8998356	Food trough	farm environment	Spain	Environment	PRJNA514245	GCA_021237865.1	1480
SAMEA8998357	Food trough	farm environment	Spain	Environment	PRJNA514245	GCA_021237165.1	599
SAMEA8998358	Food trough	farm environment	Spain	Environment	PRJNA514245	GCA_021241745.1	603
SAMEA8998359	Food trough	farm environment	Spain	Environment	PRJNA514245	GCA_021250905.1	603
SAMEA8998360	Food trough	farm environment	Spain	Environment	PRJNA514245	GCA_021241765.1	603
SAMEA8998361	Bedding	farm environment	Spain	Environment	PRJNA514245	GCA_021253965.1	603
SAMEA8998362	Bedding	farm environment	Spain	Environment	PRJNA514245	GCA_021241725.1	2328
SAMEA8998363	Sheep feces	animal	Spain	Animal	PRJNA514245	GCA_021242285.1	43
SAMEA8998364	Sheep feces	animal	Spain	Animal	PRJNA514245	GCA_021242325.1	603
SAMEA9540016	NA	soil	Latvia	Environment	PRJNA514245	GCA_024538895.1	1085
SAMEA9540017	NA	soil	Latvia	Environment	PRJNA514245	GCA_024487785.1	2694
SAMEA9540020	NA	Animal feces	Latvia	Animal	PRJNA514245	GCA_024538835.1	1481
SAMEA9540021	NA	Animal feed	Latvia	Food	PRJNA514245	GCA_024534235.1	1481
SAMEA9540022	NA	soil	Latvia	Environment	PRJNA514245	GCA_024538795.1	1085
SAMEA9540023	NA	soil	Latvia	Environment	PRJNA514245	GCA_024538805.1	1619
SAMEA9540024	NA	soil	Latvia	Environment	PRJNA514245	GCA_024542175.1	1619
SAMEA9540025	NA	Animal feed	Latvia	Food	PRJNA514245	GCA_024538775.1	1619
SAMEA9540026	NA	Animal feed	Latvia	Food	PRJNA514245	GCA_024538755.1	1619
SAMEA9540027	NA	Animal feed	Latvia	Food	PRJNA514245	GCA_024538735.1	1085
SAMEA9540028	NA	water	Latvia	Environment	PRJNA514245	GCA_024538715.1	1619
SAMEA9540029	NA	water	Latvia	Environment	PRJNA514245	GCA_024487645.1	1619
SAMEA9540030	NA	water	Latvia	Environment	PRJNA514245	GCA_024487585.1	1010
SAMEA9540031	NA	water	Latvia	Environment	PRJNA514245	GCA_024533955.1	1619
SAMEA9540032	NA	water	Latvia	Environment	PRJNA514245	GCA_024487565.1	493
SAMEA9540033	NA	water	Latvia	Environment	PRJNA514245	GCA_024538035.1	493
SAMEA9540034	NA	soil	Latvia	Environment	PRJNA514245	GCA_024542155.1	637
SAMEA9540035	NA	soil	Latvia	Environment	PRJNA514245	GCA_024487625.1	493
SAMEA9540036	NA	Animal feces	Latvia	Animal	PRJNA514245	GCA_024538015.1	493
SAMEA9540037	NA	Animal feed	Latvia	Food	PRJNA514245	GCA_024487605.1	493
SAMEA9540038	NA	Animal feed	Latvia	Food	PRJNA514245	GCA_024487545.1	493
SAMEA9540039	NA	water	Latvia	Environment	PRJNA514245	GCA_024537955.1	1619
SAMEA9540040	NA	water	Latvia	Environment	PRJNA514245	GCA_024536975.1	493
SAMEA9540041	NA	water	Latvia	Environment	PRJNA514245	GCA_024533935.1	493
SAMEA9540042	NA	soil	Latvia	Environment	PRJNA514245	GCA_024487405.1	537
SAMEA9540046	NA	Animal feed	Latvia	Food	PRJNA514245	GCA_024534995.1	1481
SAMEA9540047	NA	soil	Latvia	Environment	PRJNA514245	GCA_024534955.1	1482
SAMEA9540048	NA	water	Latvia	Environment	PRJNA514245	GCA_024532015.1	537
SAMEA9540049	NA	water	Latvia	Environment	PRJNA514245	GCA_024534195.1	537
SAMEA9540050	NA	water	Latvia	Environment	PRJNA514245	GCA_024534935.1	537
SAMEA9540051	NA	soil	Latvia	Environment	PRJNA514245	GCA_024533085.1	474
SAMEA9540052	NA	soil	Latvia	Environment	PRJNA514245	GCA_024531895.1	537
SAMEA9540053	NA	soil	Latvia	Environment	PRJNA514245	GCA_024533065.1	1481
SAMEA9540054	NA	soil	Latvia	Environment	PRJNA514245	GCA_024542135.1	493
SAMEA9540055	NA	Animal feces	Latvia	Animal	PRJNA514245	GCA_024534895.1	637
SAMEA9540056	NA	water	Latvia	Environment	PRJNA514245	GCA_024533915.1	599
SAMEA9540058	NA	water	Latvia	Environment	PRJNA514245	GCA_024531935.1	603
SAMEA9540059	NA	soil	Latvia	Environment	PRJNA514245	GCA_024534175.1	1085
SAMEA9540060	NA	soil	Latvia	Environment	PRJNA514245	GCA_024534155.1	637
SAMEA9540062	NA	water	Latvia	Environment	PRJNA514245	GCA_024533045.1	603
SAMEA9540063	NA	Animal feed	Latvia	Food	PRJNA514245	GCA_024534135.1	1482
SAMEA9540064	NA	water	Latvia	Environment	PRJNA514245	GCA_024542095.1	1482
SAMEA9540065	NA	soil	Latvia	Environment	PRJNA514245	GCA_024533875.1	637
SAMEA9540066	NA	Animal feces	Latvia	Animal	PRJNA514245	GCA_024534915.1	2347
SAMEA9540067	NA	Animal feces	Latvia	Animal	PRJNA514245	GCA_024534855.1	1482
SAMEA9540068	NA	Animal feces	Latvia	Animal	PRJNA514245	GCA_024534115.1	2347
SAMEA9540069	NA	Animal feces	Latvia	Animal	PRJNA514245	GCA_024737145.1	493
SAMEA9540071	NA	Animal feed	Latvia	Food	PRJNA514245	GCA_024534875.1	1482
SAMEA9540072	NA	water	Latvia	Environment	PRJNA514245	GCA_024533835.1	1482
SAMEA9540073	NA	water	Latvia	Environment	PRJNA514245	GCA_024534835.1	637
SAMEA9540074	NA	soil	Latvia	Environment	PRJNA514245	GCA_024541635.1	637
SAMEA9540077	NA	Animal feed	Latvia	Food	PRJNA514245	GCA_024531835.1	474
SAMEA9540085	NA	soil	Latvia	Environment	PRJNA514245	GCA_024542115.1	493
SAMEA9540086	NA	soil	Latvia	Environment	PRJNA514245	GCA_024533005.1	493
SAMEA9540090	NA	soil	Latvia	Environment	PRJNA514245	GCA_024542055.1	1010
SAMEA9540093	NA	Animal feed	Latvia	Food	PRJNA514245	GCA_024531975.1	637
SAMEA9540094	NA	soil	Latvia	Environment	PRJNA514245	GCA_024737125.1	2074
SAMEA9540095	NA	soil	Latvia	Environment	PRJNA514245	GCA_024737065.1	2074
SAMEA9540096	NA	Animal feed	Latvia	Food	PRJNA514245	GCA_024531815.1	1087
SAMEA9540097	NA	Animal feed	Latvia	Food	PRJNA514245	GCA_024531995.1	637
SAMEA9540098	NA	water	Latvia	Environment	PRJNA514245	GCA_024533815.1	493
SAMEA9540099	NA	water	Latvia	Environment	PRJNA514245	GCA_024534055.1	1087
SAMEA9540100	NA	water	Latvia	Environment	PRJNA514245	GCA_024542075.1	1482
SAMEA9540101	NA	Animal feed	Latvia	Food	PRJNA514245	GCA_024487425.1	637
SAMEA9540102	NA	water	Latvia	Environment	PRJNA514245	GCA_024542035.1	637
SAMEA9540103	NA	Animal feed	Latvia	Food	PRJNA514245	GCA_024531735.1	448
SAMN02769797	NA	pet food	USA	Food	PRJNA243331	GCA_000773035.1	537
SAMN03381197	NA	food processing environment	Austria	Environment	PRJNA276829	GCA_000960585.1	602
SAMN03381211	NA	food processing environment	Austria	Environment	PRJNA276836	GCA_000960735.1	2347
SAMN04263682	NA	Raw meat	Jamaica	Food	PRJNA212117	GCA_004636745.2	537
SAMN04331273	Listeria innocua strain LiDS3844	Solid - Food; Food; Dairy Products; Raw - Raw milk cheese (unpasteurized) - Unspecified; Fermented	Canada	Food	PRJNA514245	GCA_010097385.1	603
SAMN04417899	NA	minced meat	Italy	Food	PRJNA541969	GCA_009648575.1	448
SAMN04530873	NA	environmental swab sponge meat plant	Italy	Environment	PRJNA243331	GCA_004724745.1	542
SAMN04543073	NA	salami paste	Italy	Food	PRJNA243331	GCA_004765985.1	1610
SAMN04543108	NA	stool bovine	Italy	Animal	PRJNA243331	GCA_004724905.1	1089
SAMN04599867	NA	salami	Italy	Food	PRJNA243331	GCA_004724945.1	132
SAMN04599875	NA	ready to eat food	Italy	Food	PRJNA243331	GCA_004766005.1	2347
SAMN04599968	NA	tuna	Italy	Food	PRJNA243331	GCA_004724825.1	603
SAMN06309913	NA	Deli drain	USA	Environment	PRJNA212117	GCA_004636765.1	1008
SAMN08283965	NA	environmental	USA	Environment	PRJNA215355	GCA_004629355.1	1489
SAMN09788313	NA	Commercial food	USA	Food	PRJNA325243	GCA_004730845.1	1577
SAMN10066971	NA	food	United Kingdom	Food	PRJNA248549	GCA_004769895.1	532
SAMN10068748	NA	food	United Kingdom	Food	PRJNA248549	GCA_004769915.1	532
SAMN10075820	NA	food	United Kingdom	Food	PRJNA248549	GCA_004769845.1	1085
SAMN10147596	NA	Dairy farm	Australia	Environment	PRJNA494029	GCA_016882105.1	493
SAMN10147597	NA	Dairy farm	Australia	Environment	PRJNA494029	GCA_016882125.1	1482
SAMN10147598	NA	Dairy farm	Australia	Environment	PRJNA494029	GCA_016882145.1	1481
SAMN10147599	NA	Dairy farm	Australia	Environment	PRJNA494029	GCA_016882075.1	603
SAMN10147600	NA	Dairy farm	Australia	Environment	PRJNA494029	GCA_016882065.1	603
SAMN10147601	NA	Dairy farm	Australia	Environment	PRJNA494029	GCA_016882005.1	1577
SAMN10147602	NA	Dairy farm	Australia	Environment	PRJNA494029	GCA_016882045.1	1480
SAMN10147603	NA	Dairy farm	Australia	Environment	PRJNA494029	GCA_016882025.1	637
SAMN10147604	NA	Dairy farm	Australia	Environment	PRJNA494029	GCA_016881985.1	536
SAMN10147605	NA	Dairy farm	Australia	Environment	PRJNA494029	GCA_016881925.1	1482
SAMN10147606	NA	Dairy farm	Australia	Environment	PRJNA494029	GCA_016881965.1	493
SAMN10147607	NA	Dairy farm	Australia	Environment	PRJNA494029	GCA_016881895.1	493
SAMN10147608	NA	Dairy farm	Australia	Environment	PRJNA494029	GCA_016881945.1	637
SAMN10147609	NA	Dairy farm	Australia	Environment	PRJNA494029	GCA_016881885.1	493
SAMN10147610	NA	Dairy farm	Australia	Environment	PRJNA494029	GCA_016881865.1	1480
SAMN10147611	NA	Dairy farm	Australia	Environment	PRJNA494029	GCA_016881825.1	536
SAMN10485194	NA	environmental swab	USA	Environment	PRJNA215355	GCA_004130025.1	43
SAMN10485195	NA	environmental swab	USA	Environment	PRJNA215355	GCA_004392765.1	43
SAMN10869156	NA	food - cabbage	USA	Food	PRJNA212117	GCA_017363655.2	605
SAMN10929219	NA	feces	USA	Animal	PRJNA514290	GCA_004475005.1	132
SAMN10929221	NA	feces	USA	Animal	PRJNA514290	GCA_004474965.1	2156
SAMN10929234	NA	feces	USA	Animal	PRJNA514290	GCA_004475385.1	1626
SAMN10929239	NA	feces	USA	Animal	PRJNA514290	GCA_004475245.1	1482
SAMN10929245	NA	feces	USA	Animal	PRJNA514290	GCA_004476405.1	1008
SAMN10929247	NA	feces	USA	Animal	PRJNA514290	GCA_004474015.1	1482
SAMN10929251	NA	feces	USA	Animal	PRJNA514290	GCA_006151525.1	448
SAMN10929255	NA	feces	USA	Animal	PRJNA514290	GCA_004475265.1	1086
SAMN10929256	NA	feces	USA	Animal	PRJNA514290	GCA_004474425.1	603
SAMN11082428	NA	environmental swab	USA	Environment	PRJNA215355	GCA_004527345.1	492
SAMN11082615	NA	environmental swab	USA	Environment	PRJNA215355	GCA_004527605.1	1489
SAMN11082620	NA	environmental swab	USA	Environment	PRJNA215355	GCA_004526705.1	603
SAMN11582699	NA	environment	USA	Environment	PRJNA514245	GCA_013489445.1	1008
SAMN11582705	NA	environment	USA	Environment	PRJNA514245	GCA_013493155.1	602
SAMN11604718	NA	goat	South Africa	Animal	PRJNA514297	GCA_005577055.2	537
SAMN12261708	NA	feces	USA	Animal	PRJNA514290	GCA_007464235.1	637
SAMN12261714	NA	feces	USA	Animal	PRJNA514290	GCA_007464595.1	603
SAMN12374464	NA	food	United Kingdom	Food	PRJNA248549	GCA_010090315.1	132
SAMN12374465	NA	food	United Kingdom	Food	PRJNA248549	GCA_010090415.1	492
SAMN12374540	NA	food	United Kingdom	Food	PRJNA248549	GCA_010092105.1	2805
SAMN12374541	NA	food	United Kingdom	Food	PRJNA248549	GCA_010091685.1	603
SAMN12374542	NA	food	United Kingdom	Food	PRJNA248549	GCA_010090335.1	492
SAMN12374543	NA	food	United Kingdom	Food	PRJNA248549	GCA_010092005.1	1489
SAMN12374544	NA	food	United Kingdom	Food	PRJNA248549	GCA_010091555.1	603
SAMN12374546	NA	food	United Kingdom	Food	PRJNA248549	GCA_010091965.1	603
SAMN12374549	NA	food	United Kingdom	Food	PRJNA248549	GCA_010090355.1	537
SAMN12374550	NA	food	United Kingdom	Food	PRJNA248549	GCA_010090495.1	1085
SAMN12374552	NA	environmental	United Kingdom	Environment	PRJNA248549	GCA_010090855.1	1481
SAMN12374553	NA	food	United Kingdom	Food	PRJNA248549	GCA_010091535.1	542
SAMN12374555	NA	food	United Kingdom	Food	PRJNA248549	GCA_010090435.1	493
SAMN12374702	NA	food	United Kingdom	Food	PRJNA248549	GCA_010091595.1	1085
SAMN12374704	NA	food	United Kingdom	Food	PRJNA248549	GCA_010090235.1	2939
SAMN12523705	NA	environmental swab	USA	Environment	PRJNA243331	GCA_007975885.1	1480
SAMN12523708	NA	environmental swab	USA	Environment	PRJNA243331	GCA_007974645.1	536
SAMN12525448	NA	environmental swab	USA	Environment	PRJNA243331	GCA_007975905.1	536
SAMN12525614	NA	environmental swab	USA	Environment	PRJNA243331	GCA_007977525.1	2362
SAMN12561460	NA	environmental swab	USA	Environment	PRJNA215355	GCA_010091495.1	1008
SAMN12588173	NA	environmental swab	USA	Environment	PRJNA215355	GCA_010090755.1	1087
SAMN12588254	NA	environmental swab	USA	Environment	PRJNA215355	GCA_010090635.1	1087
SAMN12660059	NA	environmental swab	USA	Environment	PRJNA243331	GCA_008286235.1	2364
SAMN12692977	NA	food	United Kingdom	Food	PRJNA248549	GCA_008349985.1	530
SAMN12799286	NA	environmental swab	USA	Environment	PRJNA243331	GCA_008665855.1	1480
SAMN12799320	NA	environmental swab	USA	Environment	PRJNA243331	GCA_008666325.1	1480
SAMN12799325	NA	environmental swab	USA	Environment	PRJNA243331	GCA_008665095.1	536
SAMN13941778	NA	meat	USA	Food	PRJNA590944	GCA_014527385.1	188
SAMN13941779	NA	meat	USA	Food	PRJNA212117	GCA_024800705.1	188
SAMN13941780	NA	meat	USA	Food	PRJNA590944	GCA_014527445.1	188
SAMN14113781	NA	food	United Kingdom	Food	PRJNA248549	GCA_011071705.1	132
SAMN14113797	NA	food	United Kingdom	Food	PRJNA248549	GCA_011069615.1	530
SAMN14113801	NA	food	United Kingdom	Food	PRJNA248549	GCA_011069995.1	493
SAMN14331100	NA	environmental swab	USA	Environment	PRJNA215355	GCA_011402575.1	43
SAMN14331111	NA	environmental swab	USA	Environment	PRJNA215355	GCA_011402525.1	603
SAMN14331116	NA	environmental swab	USA	Environment	PRJNA215355	GCA_011402515.1	43
SAMN14331124	NA	environmental swab	USA	Environment	PRJNA215355	GCA_011402235.1	603
SAMN14390365	NA	soil	USA	Environment	PRJNA561882	GCA_014223405.1	2789
SAMN14390366	NA	soil	USA	Environment	PRJNA561882	GCA_014223385.1	1482
SAMN14464424	NA	food	United Kingdom	Food	PRJNA248549	GCA_011762425.1	637
SAMN14487858	NA	environmental swab	USA	Environment	PRJNA215355	GCA_012003045.1	1085
SAMN14505895	NA	food	United Kingdom	Food	PRJNA248549	GCA_011998425.1	493
SAMN14892123	NA	fresh enoki mushroom	USA	Food	PRJNA215355	GCA_013101225.1	1482
SAMN15950353	NA	water	USA	Environment	PRJNA660468	GCA_015277435.1	474
SAMN15950356	NA	water	USA	Environment	PRJNA660468	GCA_015277345.1	1008
SAMN15950357	NA	water	USA	Environment	PRJNA660468	GCA_015277335.1	603
SAMN15950367	NA	water	USA	Environment	PRJNA660468	GCA_015277175.1	1482
SAMN15950368	NA	water	USA	Environment	PRJNA660468	GCA_015277145.1	603
SAMN15950369	NA	water	USA	Environment	PRJNA660468	GCA_015277395.1	43
SAMN15950375	NA	water	USA	Environment	PRJNA660468	GCA_015277015.1	537
SAMN15950378	NA	water	USA	Environment	PRJNA660468	GCA_015276995.1	1008
SAMN15950386	NA	water	USA	Environment	PRJNA660468	GCA_015276835.1	43
SAMN15950395	NA	water	USA	Environment	PRJNA660468	GCA_015276635.1	1577
SAMN15950451	NA	water	USA	Environment	PRJNA660468	GCA_015275525.1	1008
SAMN15950454	NA	water	USA	Environment	PRJNA660468	GCA_015275435.1	1482
SAMN15950455	NA	water	USA	Environment	PRJNA660468	GCA_015275445.1	603
SAMN15950458	NA	water	USA	Environment	PRJNA660468	GCA_015275335.1	599
SAMN15950459	NA	water	USA	Environment	PRJNA660468	GCA_015275305.1	537
SAMN15950467	NA	water	USA	Environment	PRJNA660468	GCA_015275195.1	1480
SAMN17153928	NA	food	United Kingdom	Food	PRJNA248549	GCA_016402825.1	1085
SAMN17153930	NA	food	United Kingdom	Food	PRJNA248549	GCA_016403005.1	603
SAMN17153933	NA	food	United Kingdom	Food	PRJNA248549	GCA_016402925.1	603
SAMN17210198	NA	food processing environment	Norway	Environment	PRJNA689483	GCA_029872535.1	43
SAMN17210199	NA	food processing environment	Norway	Environment	PRJNA689483	GCA_029870715.1	599
SAMN17210200	NA	food processing environment	Norway	Environment	PRJNA689483	GCA_029872485.1	599
SAMN17210201	NA	food processing environment	Norway	Environment	PRJNA689483	GCA_029870775.1	542
SAMN17210202	NA	food processing environment	Norway	Environment	PRJNA689483	GCA_029872475.1	43
SAMN17210203	NA	food processing environment	Norway	Environment	PRJNA689483	GCA_029872445.1	599
SAMN17210204	NA	food processing environment	Norway	Environment	PRJNA689483	GCA_029870695.1	602
SAMN17210205	NA	food processing environment	Norway	Environment	PRJNA689483	GCA_029870645.1	1417
SAMN17210206	NA	urban or natural environment	Norway	Environment	PRJNA689483	GCA_029870625.1	188
SAMN17210207	NA	food processing environment	Norway	Environment	PRJNA689483	GCA_029870605.1	448
SAMN17265727	NA	food	United Kingdom	Food	PRJNA248549	GCA_016605665.1	1085
SAMN17321009	NA	meat environment	United Kingdom	Environment	PRJNA692370	GCA_018440865.1	1008
SAMN17321012	NA	meat environment	United Kingdom	Environment	PRJNA692370	GCA_018440765.1	602
SAMN17814128	NA	feces (Ursus americanus)	USA	Animal	PRJNA692478	GCA_017300875.1	637
SAMN17814130	NA	rectal swab (Ursus americanus)	USA	Animal	PRJNA692478	GCA_017300795.1	603
SAMN17814131	NA	nasal swab (Ursus americanus)	USA	Animal	PRJNA692478	GCA_017300855.1	637
SAMN17814136	NA	feces (Ursus americanus)	USA	Animal	PRJNA692478	GCA_017300755.1	1482
SAMN17814140	NA	nasal swab (Ursus americanus)	USA	Animal	PRJNA692478	GCA_018024115.1	1482
SAMN17814141	NA	feces (Ursus americanus)	USA	Animal	PRJNA692478	GCA_017300735.1	637
SAMN17814270	NA	nasal swab (Ursus americanus)	USA	Animal	PRJNA692478	GCA_017300835.1	637
SAMN17814276	NA	feces (Ursus americanus)	USA	Animal	PRJNA692478	GCA_017300695.1	637
SAMN17814357	NA	feces (Ursus americanus)	USA	Animal	PRJNA692478	GCA_017300775.1	1482
SAMN17814392	NA	feces (Ursus americanus)	USA	Animal	PRJNA692478	GCA_017300815.1	1482
SAMN17814417	NA	rectal swab (Ursus americanus)	USA	Animal	PRJNA692478	GCA_017300705.1	637
SAMN17814425	NA	feces (Ursus americanus)	USA	Animal	PRJNA692478	GCA_017300675.1	637
SAMN17814429	NA	feces (Bos taurus)	USA	Animal	PRJNA692478	GCA_017300635.1	1087
SAMN17814485	NA	feces (Ursus americanus)	USA	Animal	PRJNA692478	GCA_017300555.1	1485
SAMN17815010	NA	feces (Ursus americanus)	USA	Animal	PRJNA692478	GCA_017300505.1	637
SAMN17815019	NA	feces (Ursus americanus)	USA	Animal	PRJNA692478	GCA_017300495.1	637
SAMN17815025	NA	feces (Ursus americanus)	USA	Animal	PRJNA692478	GCA_017300475.1	637
SAMN17815027	NA	nasal swab (Ursus americanus)	USA	Animal	PRJNA692478	GCA_017300455.1	1481
SAMN17815081	NA	rectal swab (Ursus americanus)	USA	Animal	PRJNA692478	GCA_017300355.1	637
SAMN17815083	NA	feces (Ursus americanus)	USA	Animal	PRJNA692478	GCA_017300415.1	1480
SAMN17815089	NA	feces (Ursus americanus)	USA	Animal	PRJNA692478	GCA_017300295.1	637
SAMN17815102	NA	feces (Ursus americanus)	USA	Animal	PRJNA692478	GCA_017300275.1	637
SAMN17815105	NA	feces (Ursus americanus)	USA	Animal	PRJNA692478	GCA_017300315.1	1086
SAMN17815123	NA	rectal swab (Ursus americanus)	USA	Animal	PRJNA692478	GCA_017300255.1	637
SAMN17815129	NA	rectal swab (Ursus americanus)	USA	Animal	PRJNA692478	GCA_017194715.1	637
SAMN18079989	NA	food	China	Food	PRJNA705284	GCA_018106285.1	474
SAMN18080006	NA	food	China	Food	PRJNA705284	GCA_018106305.1	602
SAMN18080009	NA	food	China	Food	PRJNA705284	GCA_018106325.1	474
SAMN19025159	NA	food	United Kingdom	Food	PRJNA248549	GCA_018285275.1	1489
SAMN19335452	NA	food	United Kingdom	Food	PRJNA248549	GCA_018503085.1	1010
SAMN20490829	NA	food	United Kingdom	Food	PRJNA248549	GCA_019403345.1	603
SAMN20518732	NA	thermally treated chicken meat	Slovenia	Food	PRJNA751463	GCA_022558385.1	637
SAMN20556436	NA	food	United Kingdom	Food	PRJNA248549	GCA_021566475.1	603
SAMN20584774	NA	food	United Kingdom	Food	PRJNA248549	GCA_021567755.1	2805
SAMN20676048	NA	food	United Kingdom	Food	PRJNA248549	GCA_019503625.1	603
SAMN20821227	NA	environmental swab sponge	USA	Environment	PRJNA215355	GCA_019646235.1	493
SAMN20821228	NA	environmental swab sponge	USA	Environment	PRJNA215355	GCA_019646195.1	493
SAMN20821229	NA	environmental swab sponge	USA	Environment	PRJNA215355	GCA_019646455.1	493
SAMN20821230	NA	environmental swab sponge	USA	Environment	PRJNA215355	GCA_019647255.1	493
SAMN20821231	NA	environmental swab sponge	USA	Environment	PRJNA215355	GCA_019648055.1	493
SAMN20821232	NA	environmental swab sponge	USA	Environment	PRJNA215355	GCA_019647435.1	493
SAMN20821233	NA	environmental swab sponge	USA	Environment	PRJNA215355	GCA_019648075.1	493
SAMN20821234	NA	environmental swab sponge	USA	Environment	PRJNA215355	GCA_019647895.1	493
SAMN20821235	NA	environmental swab sponge	USA	Environment	PRJNA215355	GCA_019647375.1	493
SAMN20821236	NA	environmental swab sponge	USA	Environment	PRJNA215355	GCA_019647295.1	493
SAMN20821237	NA	environmental swab sponge	USA	Environment	PRJNA215355	GCA_019647355.1	1008
SAMN20821238	NA	environmental swab sponge	USA	Environment	PRJNA215355	GCA_019647495.1	493
SAMN20821239	NA	environmental swab sponge	USA	Environment	PRJNA215355	GCA_019647275.1	493
SAMN20821240	NA	environmental swab sponge	USA	Environment	PRJNA215355	GCA_019648195.1	493
SAMN20822589	NA	environmental swab sponge	USA	Environment	PRJNA215355	GCA_019646335.1	493
SAMN20822590	NA	environmental swab sponge	USA	Environment	PRJNA215355	GCA_019647475.1	493
SAMN20822591	NA	environmental swab sponge	USA	Environment	PRJNA215355	GCA_019646255.1	603
SAMN20822592	NA	environmental swab sponge	USA	Environment	PRJNA215355	GCA_019646215.1	493
SAMN20822593	NA	environmental swab sponge	USA	Environment	PRJNA215355	GCA_019647455.1	493
SAMN20822594	NA	environmental swab sponge	USA	Environment	PRJNA215355	GCA_019647415.1	1008
SAMN20822595	NA	environmental swab sponge	USA	Environment	PRJNA215355	GCA_019648215.1	603
SAMN20822596	NA	environmental swab sponge	USA	Environment	PRJNA215355	GCA_019646355.1	493
SAMN20822597	NA	environmental swab sponge	USA	Environment	PRJNA215355	GCA_019646315.1	493
SAMN20822598	NA	environmental swab sponge	USA	Environment	PRJNA215355	GCA_019646375.1	493
SAMN20934488	NA	environmental swab sponge	USA	Environment	PRJNA215355	GCA_019735935.1	493
SAMN20934490	NA	environmental swab sponge	USA	Environment	PRJNA215355	GCA_019735595.1	1008
SAMN20934497	NA	environmental swab sponge	USA	Environment	PRJNA215355	GCA_019735715.1	493
SAMN20934498	NA	environmental swab sponge	USA	Environment	PRJNA215355	GCA_019735645.1	493
SAMN20934499	NA	environmental swab sponge	USA	Environment	PRJNA215355	GCA_019735795.1	603
SAMN20934500	NA	environmental swab sponge	USA	Environment	PRJNA215355	GCA_019735855.1	493
SAMN20934502	NA	environmental swab sponge	USA	Environment	PRJNA215355	GCA_019735725.1	493
SAMN20934503	NA	environmental swab sponge	USA	Environment	PRJNA215355	GCA_019735775.1	493
SAMN20934504	NA	environmental swab sponge	USA	Environment	PRJNA215355	GCA_019735695.1	493
SAMN20977378	NA	environmental swab sponge	USA	Environment	PRJNA215355	GCA_019773455.1	1008
SAMN20977382	NA	environmental swab sponge	USA	Environment	PRJNA215355	GCA_019772395.1	1008
SAMN20977384	NA	environmental swab sponge	USA	Environment	PRJNA215355	GCA_019772955.1	1008
SAMN20977386	NA	environmental swab sponge	USA	Environment	PRJNA215355	GCA_019772775.1	1008
SAMN20977387	NA	environmental swab sponge	USA	Environment	PRJNA215355	GCA_019891715.1	1008
SAMN20977388	NA	environmental swab sponge	USA	Environment	PRJNA215355	GCA_019773075.1	1008
SAMN20977390	NA	environmental swab sponge	USA	Environment	PRJNA215355	GCA_019773175.1	1008
SAMN20977392	NA	environmental swab sponge	USA	Environment	PRJNA215355	GCA_019772495.1	1008
SAMN20977393	NA	environmental swab sponge	USA	Environment	PRJNA215355	GCA_019773115.1	1008
SAMN20977394	NA	environmental swab sponge	USA	Environment	PRJNA215355	GCA_019772675.1	1008
SAMN21027134	NA	environmental swab sponge	USA	Environment	PRJNA215355	GCA_019796765.1	493
SAMN21357983	NA	environmental swab sponge	USA	Environment	PRJNA215355	GCA_019907075.1	43
SAMN21357984	NA	environmental swab sponge	USA	Environment	PRJNA215355	GCA_019906575.1	493
SAMN21357986	NA	environmental swab sponge	USA	Environment	PRJNA215355	GCA_019906595.1	493
SAMN21358011	NA	enoki mushroom	USA	Food	PRJNA215355	GCA_019906715.1	1087
SAMN21358068	NA	environmental swab sponge	USA	Environment	PRJNA215355	GCA_019907495.1	43
SAMN21386997	NA	food	United Kingdom	Food	PRJNA248549	GCA_019941495.1	1010
SAMN21425044	NA	environmental swab sponge	USA	Environment	PRJNA215355	GCA_023802695.1	603
SAMN21435090	NA	Salmon processing equipment	Norway	Environment	PRJNA514245	GCA_020110255.1	637
SAMN21435091	NA	Salmon filet	Norway	Food	PRJNA514245	GCA_020099955.1	637
SAMN21435092	NA	Salmon filet	Norway	Food	PRJNA514245	GCA_020110335.1	637
SAMN21490538	NA	environmental swab sponge	USA	Environment	PRJNA215355	GCA_020045465.1	603
SAMN21490541	NA	environmental swab sponge	USA	Environment	PRJNA215355	GCA_020045085.1	603
SAMN21519675	NA	environmental swab sponge	USA	Environment	PRJNA215355	GCA_020066705.1	493
SAMN21855107	NA	environmental swab sponge	USA	Environment	PRJNA215355	GCA_020201995.2	493
SAMN21855111	NA	environmental swab sponge	USA	Environment	PRJNA215355	GCA_020201975.1	493
SAMN21855197	NA	environmental swab sponge	USA	Environment	PRJNA215355	GCA_022617915.1	1008
SAMN21855201	NA	environmental swab sponge	USA	Environment	PRJNA215355	GCA_020190175.1	1008
SAMN21855206	NA	environmental swab sponge	USA	Environment	PRJNA215355	GCA_020191345.1	493
SAMN21855207	NA	environmental swab sponge	USA	Environment	PRJNA215355	GCA_020189515.1	1008
SAMN21855230	NA	environmental swab sponge	USA	Environment	PRJNA215355	GCA_020190075.1	1008
SAMN21855234	NA	environmental swab sponge	USA	Environment	PRJNA215355	GCA_020190965.1	493
SAMN21855237	NA	environmental swab sponge	USA	Environment	PRJNA215355	GCA_020214825.1	1008
SAMN21855239	NA	environmental swab sponge	USA	Environment	PRJNA215355	GCA_020202555.1	1008
SAMN21855240	NA	environmental swab sponge	USA	Environment	PRJNA215355	GCA_020190135.1	1008
SAMN21855241	NA	environmental swab sponge	USA	Environment	PRJNA215355	GCA_020190825.1	1008
SAMN21855243	NA	environmental swab sponge	USA	Environment	PRJNA215355	GCA_020189455.1	493
SAMN21855251	NA	environmental swab sponge	USA	Environment	PRJNA215355	GCA_020201935.1	1008
SAMN22208791	NA	environmental	USA	Environment	PRJNA215355	GCA_020408505.1	493
SAMN22208795	NA	environmental	USA	Environment	PRJNA215355	GCA_020408325.1	493
SAMN22208796	NA	environmental	USA	Environment	PRJNA215355	GCA_020408365.1	493
SAMN22208798	NA	environmental	USA	Environment	PRJNA215355	GCA_020408385.1	493
SAMN22208807	NA	environmental	USA	Environment	PRJNA215355	GCA_020407865.1	493
SAMN22214717	NA	food	United Kingdom	Food	PRJNA248549	GCA_020462665.1	1085
SAMN22215292	NA	food	United Kingdom	Food	PRJNA248549	GCA_020460805.1	1085
SAMN22356446	NA	environmental swab sponge	USA	Environment	PRJNA215355	GCA_020516205.1	603
SAMN22356447	NA	environmental swab sponge	USA	Environment	PRJNA215355	GCA_020516325.1	1008
SAMN22356448	NA	environmental swab sponge	USA	Environment	PRJNA215355	GCA_020516305.1	603
SAMN22356449	NA	environmental swab sponge	USA	Environment	PRJNA215355	GCA_020516225.1	1008
SAMN22356451	NA	environmental swab sponge	USA	Environment	PRJNA215355	GCA_020516285.1	493
SAMN22356452	NA	environmental swab sponge	USA	Environment	PRJNA215355	GCA_020516245.1	1008
SAMN22356453	NA	environmental swab sponge	USA	Environment	PRJNA215355	GCA_020516165.1	493
SAMN22356454	NA	environmental swab sponge	USA	Environment	PRJNA215355	GCA_020516105.1	1008
SAMN22356455	NA	environmental swab sponge	USA	Environment	PRJNA215355	GCA_020516185.1	1008
SAMN22356457	NA	environmental swab sponge	USA	Environment	PRJNA215355	GCA_020516085.1	1008
SAMN22746544	NA	central nervous system of the animal	Uruguay	Animal	PRJNA514245	GCA_028800225.1	1010
SAMN22746545	NA	central nervous system of the animal	Uruguay	Animal	PRJNA514245	GCA_028808455.1	1010
SAMN22819206	NA	environmental swab sponge	USA	Environment	PRJNA215355	GCA_022617955.1	1008
SAMN22819215	NA	environmental swab sponge	USA	Environment	PRJNA215355	GCA_020703975.1	603
SAMN22819216	NA	environmental swab sponge	USA	Environment	PRJNA215355	GCA_020703255.1	1008
SAMN22819218	NA	environmental swab sponge	USA	Environment	PRJNA215355	GCA_020703215.1	1008
SAMN22819220	NA	environmental swab sponge	USA	Environment	PRJNA215355	GCA_020703295.1	603
SAMN22819222	NA	environmental swab sponge	USA	Environment	PRJNA215355	GCA_020703075.1	603
SAMN22819248	NA	environmental swab sponge	USA	Environment	PRJNA215355	GCA_020704215.1	603
SAMN22819249	NA	environmental swab sponge	USA	Environment	PRJNA215355	GCA_020703135.1	603
SAMN22819250	NA	environmental swab sponge	USA	Environment	PRJNA215355	GCA_020704415.1	603
SAMN22819252	NA	environmental swab sponge	USA	Environment	PRJNA215355	GCA_020703275.1	603
SAMN22819261	NA	environmental swab sponge	USA	Environment	PRJNA215355	GCA_020702875.1	1008
SAMN22819262	NA	environmental swab sponge	USA	Environment	PRJNA215355	GCA_020703055.1	1008
SAMN22819264	NA	environmental swab sponge	USA	Environment	PRJNA215355	GCA_020703095.1	603
SAMN22819267	NA	environmental swab sponge	USA	Environment	PRJNA215355	GCA_020702815.1	603
SAMN22863492	NA	environmental swab sponge	USA	Environment	PRJNA215355	GCA_020753315.1	1008
SAMN22863497	NA	environmental swab sponge	USA	Environment	PRJNA215355	GCA_020753255.1	1008
SAMN22863506	NA	environmental swab sponge	USA	Environment	PRJNA215355	GCA_020764795.1	1008
SAMN22863510	NA	environmental swab sponge	USA	Environment	PRJNA215355	GCA_020753295.1	1008
SAMN22863511	NA	environmental swab sponge	USA	Environment	PRJNA215355	GCA_020755675.1	1008
SAMN22863512	NA	environmental swab sponge	USA	Environment	PRJNA215355	GCA_020765415.1	493
SAMN22863513	NA	environmental swab sponge	USA	Environment	PRJNA215355	GCA_020753235.1	1008
SAMN22863514	NA	environmental swab sponge	USA	Environment	PRJNA215355	GCA_020753275.1	493
SAMN22863515	NA	environmental swab sponge	USA	Environment	PRJNA215355	GCA_020757295.1	1008
SAMN22863516	NA	environmental swab sponge	USA	Environment	PRJNA215355	GCA_020753135.1	1008
SAMN22863517	NA	environmental swab sponge	USA	Environment	PRJNA215355	GCA_020771835.1	1008
SAMN22863518	NA	environmental swab sponge	USA	Environment	PRJNA215355	GCA_020764555.1	1008
SAMN22863519	NA	environmental swab sponge	USA	Environment	PRJNA215355	GCA_020764775.1	1008
SAMN22863520	NA	environmental swab sponge	USA	Environment	PRJNA215355	GCA_020753795.1	1008
SAMN22863521	NA	environmental swab sponge	USA	Environment	PRJNA215355	GCA_020764755.1	603
SAMN22863522	NA	environmental swab sponge	USA	Environment	PRJNA215355	GCA_020753335.1	1008
SAMN22863523	NA	environmental swab sponge	USA	Environment	PRJNA215355	GCA_020765125.1	1008
SAMN22863524	NA	environmental swab sponge	USA	Environment	PRJNA215355	GCA_020764275.1	603
SAMN22863525	NA	environmental swab sponge	USA	Environment	PRJNA215355	GCA_020755655.1	1008
SAMN22863526	NA	environmental swab sponge	USA	Environment	PRJNA215355	GCA_020765295.1	1008
SAMN22863527	NA	environmental swab sponge	USA	Environment	PRJNA215355	GCA_020753175.1	1008
SAMN22863528	NA	environmental swab sponge	USA	Environment	PRJNA215355	GCA_020753775.1	1008
SAMN22933884	NA	Sliced baby bella mushrooms	USA	Food	PRJNA514245	GCA_025845495.1	536
SAMN23168731	NA	environmental swab sponge	USA	Environment	PRJNA215355	GCA_020954155.1	132
SAMN23168734	NA	environmental swab sponge	USA	Environment	PRJNA215355	GCA_020954075.1	132
SAMN23168737	NA	environmental swab sponge	USA	Environment	PRJNA215355	GCA_020954115.1	493
SAMN23168975	NA	environmental swab sponge	USA	Environment	PRJNA215355	GCA_020954095.1	493
SAMN23168978	NA	environmental swab sponge	USA	Environment	PRJNA215355	GCA_020954055.1	493
SAMN23168979	NA	environmental swab sponge	USA	Environment	PRJNA215355	GCA_020954015.1	1489
SAMN23168980	NA	environmental swab sponge	USA	Environment	PRJNA215355	GCA_020954035.1	493
SAMN23613567	NA	environmental swab sponge	USA	Environment	PRJNA215355	GCA_021052845.1	132
SAMN23613568	NA	environmental swab sponge	USA	Environment	PRJNA215355	GCA_021052895.1	1010
SAMN23613570	NA	environmental swab sponge	USA	Environment	PRJNA215355	GCA_021052725.1	132
SAMN23613571	NA	environmental swab sponge	USA	Environment	PRJNA215355	GCA_021052925.1	1010
SAMN23613580	NA	environmental swab sponge	USA	Environment	PRJNA215355	GCA_021052525.1	1010
SAMN23613581	NA	environmental swab sponge	USA	Environment	PRJNA215355	GCA_021052645.1	1010
SAMN23613583	NA	environmental swab sponge	USA	Environment	PRJNA215355	GCA_021052595.1	132
SAMN23613588	NA	environmental swab sponge	USA	Environment	PRJNA215355	GCA_021052485.1	1010
SAMN23613589	NA	environmental swab sponge	USA	Environment	PRJNA215355	GCA_021052545.1	1010
SAMN23613590	NA	environmental swab sponge	USA	Environment	PRJNA215355	GCA_021052445.1	1010
SAMN23613593	NA	environmental swab sponge	USA	Environment	PRJNA215355	GCA_021052005.1	1010
SAMN23613594	NA	environmental swab sponge	USA	Environment	PRJNA215355	GCA_021052505.1	1010
SAMN23613597	NA	environmental swab sponge	USA	Environment	PRJNA215355	GCA_021052465.1	1010
SAMN23761672	NA	environmental swab sponge	USA	Environment	PRJNA215355	GCA_021116335.1	1008
SAMN23762206	NA	environmental swab sponge	USA	Environment	PRJNA215355	GCA_021116455.1	1008
SAMN23762207	NA	environmental swab sponge	USA	Environment	PRJNA215355	GCA_021116495.1	1008
SAMN23762208	NA	environmental swab sponge	USA	Environment	PRJNA215355	GCA_021116315.1	603
SAMN23762209	NA	environmental swab sponge	USA	Environment	PRJNA215355	GCA_021116615.1	1008
SAMN23762210	NA	environmental swab sponge	USA	Environment	PRJNA215355	GCA_021116095.1	1008
SAMN23762558	NA	environmental swab sponge	USA	Environment	PRJNA215355	GCA_021116595.1	603
SAMN23762559	NA	environmental swab sponge	USA	Environment	PRJNA215355	GCA_021116075.1	603
SAMN23762563	NA	environmental swab sponge	USA	Environment	PRJNA215355	GCA_021116375.1	132
SAMN23788703	NA	environmental swab sponge	USA	Environment	PRJNA215355	GCA_021120985.1	1008
SAMN23788708	NA	environmental swab sponge	USA	Environment	PRJNA215355	GCA_021121045.1	1008
SAMN23788710	NA	environmental swab sponge	USA	Environment	PRJNA215355	GCA_021121125.1	1008
SAMN23788711	NA	environmental swab sponge	USA	Environment	PRJNA215355	GCA_021120965.1	1008
SAMN23817984	NA	environmental swab sponge	USA	Environment	PRJNA215355	GCA_021140265.1	1008
SAMN23817989	NA	environmental swab sponge	USA	Environment	PRJNA215355	GCA_021156405.1	1008
SAMN23817994	NA	environmental swab sponge	USA	Environment	PRJNA215355	GCA_021138075.1	603
SAMN23818001	NA	environmental swab sponge	USA	Environment	PRJNA215355	GCA_021138725.1	603
SAMN23818003	NA	environmental swab sponge	USA	Environment	PRJNA215355	GCA_021138115.1	1008
SAMN23818004	NA	environmental swab sponge	USA	Environment	PRJNA215355	GCA_021140225.1	493
SAMN23818005	NA	environmental swab sponge	USA	Environment	PRJNA215355	GCA_021138015.1	1008
SAMN23818340	NA	environmental swab sponge	USA	Environment	PRJNA215355	GCA_021137435.1	1008
SAMN23818349	NA	environmental swab sponge	USA	Environment	PRJNA215355	GCA_021150745.1	493
SAMN23818353	NA	environmental swab sponge	USA	Environment	PRJNA215355	GCA_021138045.1	493
SAMN23818357	NA	environmental swab sponge	USA	Environment	PRJNA215355	GCA_021137995.1	1008
SAMN23818362	NA	environmental swab sponge	USA	Environment	PRJNA215355	GCA_021138135.1	1008
SAMN23818369	NA	environmental swab sponge	USA	Environment	PRJNA215355	GCA_021159635.1	603
SAMN23970332	NA	environmental swab sponge	USA	Environment	PRJNA215355	GCA_021176665.1	1008
SAMN23970346	NA	environmental swab sponge	USA	Environment	PRJNA215355	GCA_021176685.1	1008
SAMN23970348	NA	environmental swab sponge	USA	Environment	PRJNA215355	GCA_021180035.1	1008
SAMN23970349	NA	environmental swab sponge	USA	Environment	PRJNA215355	GCA_021176505.1	1008
SAMN23970352	NA	environmental swab sponge	USA	Environment	PRJNA215355	GCA_021176565.1	1008
SAMN23970362	NA	environmental swab sponge	USA	Environment	PRJNA215355	GCA_021177095.1	1008
SAMN23970363	NA	environmental swab sponge	USA	Environment	PRJNA215355	GCA_021177035.1	1008
SAMN23970523	NA	environmental swab sponge	USA	Environment	PRJNA215355	GCA_021176445.1	493
SAMN23970526	NA	environmental swab sponge	USA	Environment	PRJNA215355	GCA_021176485.1	1008
SAMN23970530	NA	environmental swab sponge	USA	Environment	PRJNA215355	GCA_021176845.1	493
SAMN23970535	NA	environmental swab sponge	USA	Environment	PRJNA215355	GCA_021176625.1	1008
SAMN23970539	NA	environmental swab sponge	USA	Environment	PRJNA215355	GCA_021176815.1	132
SAMN23970542	NA	environmental swab sponge	USA	Environment	PRJNA215355	GCA_021176405.1	493
SAMN23970552	NA	environmental swab sponge	USA	Environment	PRJNA215355	GCA_021176425.1	1008
SAMN23970555	NA	environmental swab sponge	USA	Environment	PRJNA215355	GCA_021176645.1	1008
SAMN23970562	NA	environmental swab sponge	USA	Environment	PRJNA215355	GCA_021178195.1	603
SAMN23970644	NA	environmental swab sponge	USA	Environment	PRJNA215355	GCA_021176725.1	132
SAMN23970652	NA	environmental swab sponge	USA	Environment	PRJNA215355	GCA_021176385.1	132
SAMN23970656	NA	environmental swab sponge	USA	Environment	PRJNA215355	GCA_021176885.1	132
SAMN24365698	NA	environmental swab from a produce processing facility	USA	Environment	PRJNA215355	GCA_021277805.1	132
SAMN24365707	NA	environmental swab type of facility unknown	USA	Environment	PRJNA215355	GCA_021277985.1	537
SAMN24369599	NA	food	United Kingdom	Food	PRJNA248549	GCA_021280665.1	474
SAMN24436846	NA	environmental swab	USA	Environment	PRJNA215355	GCA_021301075.1	1489
SAMN24436848	NA	environmental swab	USA	Environment	PRJNA215355	GCA_021301055.1	1489
SAMN24437312	NA	environmental swab	USA	Environment	PRJNA215355	GCA_021305235.1	1489
SAMN24437313	NA	environmental swab	USA	Environment	PRJNA215355	GCA_021305275.1	1489
SAMN24437314	NA	environmental swab	USA	Environment	PRJNA215355	GCA_021301315.1	1489
SAMN24437384	NA	environmental swab	USA	Environment	PRJNA215355	GCA_021301215.1	1489
SAMN24614268	NA	romaine lettuce salad mix	USA	Food	PRJNA215355	GCA_021363255.1	1482
SAMN24614272	NA	romaine lettuce salad mix	USA	Food	PRJNA215355	GCA_021363095.1	1482
SAMN24614273	NA	romaine lettuce salad mix	USA	Food	PRJNA215355	GCA_021363435.1	1482
SAMN24614275	NA	romaine lettuce salad mix	USA	Food	PRJNA215355	GCA_021363295.1	1482
SAMN24614278	NA	romaine lettuce salad mix	USA	Food	PRJNA215355	GCA_021363315.1	1482
SAMN24693938	NA	queso cheese	USA	Food	PRJNA616083	GCA_021438185.1	1489
SAMN24693939	NA	queso cheese	USA	Food	PRJNA616083	GCA_021439525.1	1489
SAMN24804938	NA	environmental swab sponge	USA	Environment	PRJNA215355	GCA_022617455.1	1008
SAMN24804945	NA	environmental swab sponge	USA	Environment	PRJNA215355	GCA_022617975.1	1008
SAMN25038414	NA	Tonsil pig	Germany	Animal	PRJNA514245	GCA_021538175.1	2694
SAMN25038415	NA	Digestive tract content pig	Germany	Animal	PRJNA514245	GCA_021537765.1	2156
SAMN25038417	NA	Filling area surface	Germany	Environment	PRJNA514245	GCA_021538115.1	1482
SAMN25038418	NA	Tonsil pig	Germany	Animal	PRJNA514245	GCA_021538355.1	2694
SAMN25038419	NA	Tonsil pig	Germany	Animal	PRJNA514245	GCA_021538095.1	1087
SAMN25038420	NA	Tonsil pig	Germany	Animal	PRJNA514245	GCA_021538495.1	637
SAMN25038421	NA	Digestive tract content pig	Germany	Animal	PRJNA514245	GCA_021537975.1	603
SAMN25038422	NA	Digestive tract content pig	Germany	Animal	PRJNA514245	GCA_021537935.1	1087
SAMN25038427	NA	Shoe sole rubber boot (slaughterhouse)	Germany	Environment	PRJNA514245	GCA_021537755.1	532
SAMN25038430	NA	Digestive tract content pig	Germany	Animal	PRJNA514245	GCA_021537995.1	637
SAMN25209023	NA	environmental swab sponge	USA	Environment	PRJNA215355	GCA_021715795.1	1489
SAMN25209029	NA	environmental swab sponge	USA	Environment	PRJNA215355	GCA_021561095.1	1489
SAMN25209031	NA	environmental swab sponge	USA	Environment	PRJNA215355	GCA_021561075.1	1489
SAMN25209032	NA	environmental swab sponge	USA	Environment	PRJNA215355	GCA_021561315.1	1489
SAMN25227386	NA	food	United Kingdom	Food	PRJNA248549	GCA_021581595.1	448
SAMN25227387	NA	food	United Kingdom	Food	PRJNA248549	GCA_021584055.1	448
SAMN25227409	NA	human	United Kingdom	Human	PRJNA248549	GCA_021581555.1	448
SAMN25227427	NA	food	United Kingdom	Food	PRJNA248549	GCA_021584035.1	448
SAMN25227608	NA	food	United Kingdom	Food	PRJNA248549	GCA_021584015.1	448
SAMN25704861	NA	chicken	USA	Food	PRJNA675641	GCA_022317035.1	1480
SAMN25704862	NA	chicken	USA	Food	PRJNA675641	GCA_022317025.1	1480
SAMN25721799	NA	Pork Patties (after processing)	South Africa	Food	PRJNA863749	GCA_026616695.1	537
SAMN25721805	NA	Poultry Vienna (after processing)	South Africa	Food	PRJNA863749	GCA_026616815.1	537
SAMN25721806	NA	Poultry Polony (after processing)	South Africa	Food	PRJNA863749	GCA_026616795.1	537
SAMN25721807	NA	Poultry Polony	South Africa	Food	PRJNA863749	GCA_026616875.1	537
SAMN25721808	NA	Beef Wors	South Africa	Food	PRJNA863749	GCA_026616845.1	537
SAMN25721810	NA	Beef Wors	South Africa	Food	PRJNA863749	GCA_026616285.1	537
SAMN25721811	NA	Beef Wors	South Africa	Food	PRJNA863749	GCA_026616315.1	537
SAMN25721813	NA	Beef minced meat	South Africa	Food	PRJNA863749	GCA_026616835.1	537
SAMN25721814	NA	Beef Wors	South Africa	Food	PRJNA863749	GCA_026616295.1	448
SAMN25721815	NA	Beef Mince	South Africa	Food	PRJNA863749	GCA_026616355.1	537
SAMN25721816	NA	Beef Patties	South Africa	Food	PRJNA863749	GCA_026616375.1	537
SAMN25721817	NA	Beef biltong	South Africa	Food	PRJNA863749	GCA_026616405.1	537
SAMN25721818	NA	Beef Biltong	South Africa	Food	PRJNA863749	GCA_026616445.1	537
SAMN25721821	NA	Beef biltong	South Africa	Food	PRJNA863749	GCA_026616435.1	537
SAMN25721822	NA	Beef Patties	South Africa	Food	PRJNA863749	GCA_026616475.1	537
SAMN25721823	NA	Beef Biltong	South Africa	Food	PRJNA863749	GCA_026616525.1	537
SAMN25721826	NA	Beef Minced meat	South Africa	Food	PRJNA863749	GCA_026616535.1	637
SAMN25721827	NA	Beef patties	South Africa	Food	PRJNA863749	GCA_026616585.1	1085
SAMN25721828	NA	Beef patties	South Africa	Food	PRJNA863749	GCA_026616575.1	132
SAMN25721829	NA	Beef wors	South Africa	Food	PRJNA863749	GCA_026616645.1	1085
SAMN25721830	NA	Beef mince meat	South Africa	Food	PRJNA863749	GCA_026616615.1	1085
SAMN25721831	NA	Pork russian	South Africa	Food	PRJNA863749	GCA_026616635.1	599
SAMN25721833	NA	Beef mince	South Africa	Food	PRJNA863749	GCA_026616675.1	1085
SAMN25721835	NA	Beef mince	South Africa	Food	PRJNA863749	GCA_026616715.1	637
SAMN25721838	NA	Chicken leg Quarter	South Africa	Food	PRJNA863749	GCA_026616745.1	1610
SAMN25721839	NA	Chicken wing	South Africa	Food	PRJNA863749	GCA_026616775.1	1480
SAMN26137509	NA	food	United Kingdom	Food	PRJNA248549	GCA_022370215.1	1577
SAMN26234579	NA	food	United Kingdom	Food	PRJNA248549	GCA_022391745.1	1577
SAMN26246088	NA	environmental swab sponge	USA	Environment	PRJNA215355	GCA_022393155.1	602
SAMN26246089	NA	environmental swab sponge	USA	Environment	PRJNA215355	GCA_022393395.1	602
SAMN26246091	NA	environmental swab sponge	USA	Environment	PRJNA215355	GCA_022393075.1	602
SAMN26246092	NA	environmental swab sponge	USA	Environment	PRJNA215355	GCA_022393125.1	602
SAMN26246093	NA	environmental swab sponge	USA	Environment	PRJNA215355	GCA_022393315.1	602
SAMN26246095	NA	environmental swab sponge	USA	Environment	PRJNA215355	GCA_022393955.1	602
SAMN26246096	NA	environmental swab sponge	USA	Environment	PRJNA215355	GCA_022393115.1	602
SAMN26246097	NA	environmental swab sponge	USA	Environment	PRJNA215355	GCA_022393095.1	602
SAMN26364747	NA	environmental swab sponge	USA	Environment	PRJNA215355	GCA_022440025.1	602
SAMN26657947	NA	environmental swab sponge	USA	Environment	PRJNA215355	GCA_022617575.1	493
SAMN26657948	NA	environmental swab sponge	USA	Environment	PRJNA215355	GCA_023802235.1	493
SAMN26658439	NA	environmental swab sponge	USA	Environment	PRJNA215355	GCA_022617395.1	493
SAMN27620984	NA	soil	USA	Environment	PRJNA664209	GCA_030168005.1	537
SAMN28658008	NA	chicken	USA	Food	PRJNA675641	GCA_023547685.1	2805
SAMN28658009	NA	chicken	USA	Food	PRJNA675641	GCA_023547915.1	2805
SAMN28860867	NA	skim tank drain sponge	USA	Environment	PRJNA675641	GCA_023683795.1	603
SAMN28884797	NA	environmental	United Kingdom	Environment	PRJNA248549	GCA_023677205.1	43
SAMN28884884	NA	environmental	United Kingdom	Environment	PRJNA248549	GCA_023689465.1	43
SAMN28968207	NA	dry room floor sponge	USA	Environment	PRJNA675641	GCA_023793455.1	43
SAMN29998141	NA	water	USA	Environment	PRJNA215355	GCA_024803505.1	2744
SAMN30633936	NA	chicken	USA	Food	PRJNA675641	GCA_024849865.1	1480
SAMN30633937	NA	chicken	USA	Food	PRJNA675641	GCA_024849605.1	1480
SAMN30633938	NA	turkey	USA	Food	PRJNA675641	GCA_024850985.1	1480
SAMN30933635	NA	sliced sable smoked fish	USA	Food	PRJNA514245	GCA_025846155.1	132
SAMN30933636	NA	sliced sable smoked fish	USA	Food	PRJNA514245	GCA_025845975.1	132
SAMN30933637	NA	sliced sable smoked fish	USA	Food	PRJNA514245	GCA_025846015.1	132
SAMN30933638	NA	sliced sable smoked fish	USA	Food	PRJNA514245	GCA_025846055.1	132
SAMN30933639	NA	sliced sable smoked fish	USA	Food	PRJNA514245	GCA_025846035.1	132
SAMN30933640	NA	sliced sable smoked fish	USA	Food	PRJNA514245	GCA_025860035.1	132
SAMN31086995	NA	enoki mushroom	USA	Food	PRJNA514073	GCA_025885195.1	637
SAMN31086996	NA	enoki mushroom	USA	Food	PRJNA514073	GCA_025885275.1	637
SAMN31086997	NA	enoki mushroom	USA	Food	PRJNA514073	GCA_025885055.1	637
SAMN31086998	NA	enoki mushroom	USA	Food	PRJNA514073	GCA_025885135.1	637
SAMN31086999	NA	enoki mushroom	USA	Food	PRJNA514073	GCA_025885295.1	637
SAMN31087000	NA	enoki mushroom	USA	Food	PRJNA514073	GCA_025885335.1	637
SAMN31087001	NA	enoki mushroom	USA	Food	PRJNA514073	GCA_025885175.1	637
SAMN31087002	NA	enoki mushroom	USA	Food	PRJNA514073	GCA_025885215.1	637
SAMN31087003	NA	enoki mushroom	USA	Food	PRJNA514073	GCA_025884835.1	637
SAMN31087004	NA	enoki mushroom	USA	Food	PRJNA514073	GCA_025885255.1	637
SAMN31087005	NA	enoki mushroom	USA	Food	PRJNA514073	GCA_025884895.1	637
SAMN31087006	NA	enoki mushroom	USA	Food	PRJNA514073	GCA_025884875.1	637
SAMN31087007	NA	enoki mushroom	USA	Food	PRJNA514073	GCA_025884915.1	637
SAMN31087008	NA	enoki mushroom	USA	Food	PRJNA514073	GCA_025884775.1	637
SAMN31087009	NA	enoki mushroom	USA	Food	PRJNA514073	GCA_025884925.1	637
SAMN31087010	NA	enoki mushroom	USA	Food	PRJNA514073	GCA_025884955.1	637
SAMN31087011	NA	enoki mushroom	USA	Food	PRJNA514073	GCA_025884975.1	637
SAMN31087012	NA	enoki mushroom	USA	Food	PRJNA514073	GCA_025884815.1	637
SAMN31087013	NA	queso fresco	USA	Food	PRJNA514073	GCA_025884795.1	1008
SAMN31087014	NA	queso fresco	USA	Food	PRJNA514073	GCA_025884995.1	1008
SAMN31087015	NA	queso fresco	USA	Food	PRJNA514073	GCA_025885015.1	1008
SAMN31087016	NA	queso fresco	USA	Food	PRJNA514073	GCA_025885235.1	1008
SAMN31087017	NA	queso fresco	USA	Food	PRJNA514073	GCA_025885035.1	1008
SAMN31087023	NA	queso fresco	USA	Food	PRJNA514073	GCA_025885315.1	1008
SAMN31087024	NA	queso fresco	USA	Food	PRJNA514073	GCA_025885075.1	1008
SAMN31087025	NA	queso fresco	USA	Food	PRJNA514073	GCA_025885155.1	1008
SAMN31087026	NA	queso fresco	USA	Food	PRJNA514073	GCA_025885115.1	1008
SAMN31087027	NA	queso fresco	USA	Food	PRJNA514073	GCA_025885095.1	1008
SAMN31645528	NA	queso fresco	USA	Food	PRJNA514073	GCA_026044575.1	1008
SAMN31645529	NA	queso fresco	USA	Food	PRJNA514073	GCA_026044655.1	1008
SAMN31645530	NA	queso fresco	USA	Food	PRJNA514073	GCA_026044755.1	1008
SAMN31645531	NA	queso fresco	USA	Food	PRJNA514073	GCA_026044815.1	1008
SAMN31645532	NA	queso fresco	USA	Food	PRJNA514073	GCA_026044795.1	1008
SAMN31645533	NA	queso fresco	USA	Food	PRJNA514073	GCA_026045675.1	1008
SAMN31645534	NA	queso fresco	USA	Food	PRJNA514073	GCA_026044855.1	1008
SAMN31645535	NA	queso fresco	USA	Food	PRJNA514073	GCA_026044835.1	1008
SAMN31645536	NA	queso fresco	USA	Food	PRJNA514073	GCA_026044875.1	1008
SAMN31645537	NA	queso fresco	USA	Food	PRJNA514073	GCA_026044895.1	1008
SAMN31645538	NA	queso fresco	USA	Food	PRJNA514073	GCA_026044675.1	1008
SAMN31645539	NA	queso fresco	USA	Food	PRJNA514073	GCA_026044595.1	1008
SAMN31645540	NA	queso fresco	USA	Food	PRJNA514073	GCA_026044635.1	1008
SAMN31645541	NA	queso fresco	USA	Food	PRJNA514073	GCA_026044615.1	1008
SAMN31645542	NA	queso fresco	USA	Food	PRJNA514073	GCA_026044715.1	1008
SAMN31645543	NA	queso fresco	USA	Food	PRJNA514073	GCA_026047555.1	1008
SAMN31645544	NA	queso fresco	USA	Food	PRJNA514073	GCA_026044695.1	1008
SAMN31645545	NA	queso fresco en hoja de platano	USA	Food	PRJNA514073	GCA_026044735.1	1008
SAMN31645546	NA	queso fresco en hoja de platano	USA	Food	PRJNA514073	GCA_026049575.1	1008
SAMN31645547	NA	queso fresco en hoja de platano	USA	Food	PRJNA514073	GCA_026044775.1	1008
SAMN31645548	NA	queso fresco Hondureno	USA	Food	PRJNA514073	GCA_026045655.1	1008
SAMN31645549	NA	queso fresco Hondureno	USA	Food	PRJNA514073	GCA_026047595.1	1008
SAMN31647719	NA	queso fresco	USA	Food	PRJNA514073	GCA_026057515.1	1008
SAMN31647720	NA	queso fresco	USA	Food	PRJNA514073	GCA_026057555.1	1008
SAMN31647721	NA	queso fresco	USA	Food	PRJNA514073	GCA_026057595.1	1008
SAMN31647722	NA	queso fresco	USA	Food	PRJNA514073	GCA_026057615.1	1008
SAMN31740539	NA	fecal sample	USA	Animal	PRJNA514245	GCA_026358295.1	1481
SAMN31769811	NA	queso fresco	USA	Food	PRJNA514073	GCA_026257905.1	1008
SAMN31769812	NA	queso fresco	USA	Food	PRJNA514073	GCA_026257855.1	1008
SAMN31769813	NA	queso fresco	USA	Food	PRJNA514073	GCA_026258145.1	1008
SAMN31769814	NA	queso fresco hondureno	USA	Food	PRJNA514073	GCA_026258045.1	1489
SAMN31769815	NA	queso fresco hondureno	USA	Food	PRJNA514073	GCA_026258105.1	1008
SAMN31769816	NA	queso fresco hondureno	USA	Food	PRJNA514073	GCA_026258085.1	1008
SAMN31769817	NA	queso fresco hondureno	USA	Food	PRJNA514073	GCA_026258095.1	1008
SAMN31769818	NA	queso fresco hondureno	USA	Food	PRJNA514073	GCA_026258065.1	1008
SAMN31769819	NA	queso fresco hondureno	USA	Food	PRJNA514073	GCA_026258185.1	1008
SAMN31769820	NA	queso fresco hondureno	USA	Food	PRJNA514073	GCA_026258165.1	1008
SAMN31769821	NA	queso fresco hondureno	USA	Food	PRJNA514073	GCA_026257895.1	1008
SAMN31769822	NA	queso fresco hondureno	USA	Food	PRJNA514073	GCA_026257845.1	1008
SAMN31769823	NA	queso fresco hondureno	USA	Food	PRJNA514073	GCA_026257885.1	1008
SAMN31769824	NA	queso fresco hondureno	USA	Food	PRJNA514073	GCA_026257975.1	1008
SAMN31769825	NA	queso fresco hondureno	USA	Food	PRJNA514073	GCA_026257945.1	1008
SAMN31769826	NA	queso fresco hondureno	USA	Food	PRJNA514073	GCA_026257955.1	1008
SAMN31769827	NA	enoki mushrooms	USA	Food	PRJNA514073	GCA_026258015.1	448
SAMN31769828	NA	enoki mushrooms	USA	Food	PRJNA514073	GCA_026258005.1	448
SAMN31776348	NA	enoki mushroom	USA	Food	PRJNA215355	GCA_026252355.1	637
SAMN31776349	NA	enoki mushroom	USA	Food	PRJNA215355	GCA_026252335.1	637
SAMN31776350	NA	frozen tuna	USA	Food	PRJNA215355	GCA_026252235.1	132
SAMN31776351	NA	frozen tuna	USA	Food	PRJNA215355	GCA_026252295.1	132
SAMN31776352	NA	environmental swab sponge	USA	Environment	PRJNA215355	GCA_026252315.1	493
SAMN31776353	NA	environmental swab sponge	USA	Environment	PRJNA215355	GCA_026252275.1	493
SAMN31776354	NA	environmental swab sponge	USA	Environment	PRJNA215355	GCA_026252255.1	493
SAMN31893549	NA	salted herring roe	USA	Food	PRJNA215355	GCA_026473425.1	637
SAMN31967367	NA	feces	Chile	Animal	PRJNA514286	GCA_026573015.1	1085
SAMN31967368	NA	feces	Chile	Animal	PRJNA514286	GCA_026573215.1	1489
SAMN31994230	NA	environmental swab	USA	Environment	PRJNA514073	GCA_026597755.1	1577
SAMN31994240	NA	environmental swab	USA	Environment	PRJNA514073	GCA_026597035.1	1577
SAMN31994244	NA	environmental swab	USA	Environment	PRJNA514073	GCA_026597695.1	2744
SAMN31994245	NA	environmental swab	USA	Environment	PRJNA514073	GCA_026597715.1	2694
SAMN31994246	NA	environmental swab	USA	Environment	PRJNA514073	GCA_026597775.1	1577
SAMN32228503	NA	chicken	USA	Food	PRJNA675641	GCA_026902585.1	1480
SAMN32228505	NA	chicken	USA	Food	PRJNA675641	GCA_026902465.1	1480
SAMN32228506	NA	chicken	USA	Food	PRJNA675641	GCA_026902545.1	1480
SAMN32235078	NA	enoki mushroom	USA	Food	PRJNA215355	GCA_026917495.1	637
SAMN32235127	NA	enoki mushroom	USA	Food	PRJNA215355	GCA_026917535.1	1482
SAMN32235128	NA	enoki mushroom	USA	Food	PRJNA215355	GCA_026917555.1	1482
SAMN32235129	NA	enoki mushroom	USA	Food	PRJNA215355	GCA_026917415.1	1482
SAMN32235130	NA	enoki mushroom	USA	Food	PRJNA215355	GCA_026917515.1	1482
SAMN32235131	NA	enoki mushroom	USA	Food	PRJNA215355	GCA_026917575.1	1482
SAMN32235132	NA	enoki mushroom	USA	Food	PRJNA215355	GCA_026917395.1	1482
SAMN32235133	NA	enoki mushroom	USA	Food	PRJNA215355	GCA_026917455.1	637
SAMN32235134	NA	enoki mushroom	USA	Food	PRJNA215355	GCA_026917615.1	1482
SAMN32235135	NA	enoki mushroom	USA	Food	PRJNA215355	GCA_026917375.1	1482
SAMN32235136	NA	enoki mushroom	USA	Food	PRJNA215355	GCA_026917475.1	1482
SAMN32275624	NA	enoki mushrooms	USA	Food	PRJNA514073	GCA_026962675.1	637
SAMN32275625	NA	enoki mushrooms	USA	Food	PRJNA514073	GCA_026962715.1	637
SAMN32275627	NA	enoki mushrooms	USA	Food	PRJNA514073	GCA_026962815.1	1480
SAMN32275628	NA	enoki mushrooms	USA	Food	PRJNA514073	GCA_026965215.1	1480
SAMN32275629	NA	enoki mushrooms	USA	Food	PRJNA514073	GCA_026963575.1	1480
SAMN32388513	NA	Enoki mushroom	USA	Food	PRJNA800431	GCA_050902755.1	1008
SAMN32388669	NA	Enoki mushroom	USA	Food	PRJNA800431	GCA_050902835.1	1480
SAMN32388688	NA	Enoki mushroom	USA	Food	PRJNA800431	GCA_050902655.1	1480
SAMN32388692	NA	Enoki mushroom	USA	Food	PRJNA800431	GCA_050902675.1	1480
SAMN32388695	NA	Enoki mushroom	USA	Food	PRJNA800431	GCA_050902695.1	1480
SAMN32388698	NA	Enoki mushroom	USA	Food	PRJNA800431	GCA_050902635.1	1480
SAMN32388700	NA	Enoki mushroom	USA	Food	PRJNA800431	GCA_050902715.1	637
SAMN32414272	NA	chicken	USA	Food	PRJNA675641	GCA_027469005.1	1480
SAMN32414273	NA	chicken	USA	Food	PRJNA675641	GCA_027468945.1	1480
SAMN32414274	NA	chicken	USA	Food	PRJNA675641	GCA_027468905.1	1480
SAMN32414416	NA	chicken	USA	Food	PRJNA675641	GCA_027468885.1	1480
SAMN32634354	NA	Milk and Dairy products	Egypt	Food	PRJNA921817	GCA_030348095.1	1085
SAMN32634355	NA	Milk and Dairy products	Egypt	Food	PRJNA921817	GCA_030348185.1	1085
SAMN32634356	NA	Milk and Dairy products	Egypt	Food	PRJNA921817	GCA_030348085.1	1085
SAMN32634357	NA	Milk and Dairy products	Egypt	Food	PRJNA921817	GCA_030348065.1	1085
SAMN32634358	NA	Milk and Dairy products	Egypt	Food	PRJNA921817	GCA_030348045.1	1085
SAMN32808983	NA	Sliced sable smoked fish	USA	Food	PRJNA514073	GCA_028068695.1	132
SAMN32808984	NA	Sliced sable smoked fish	USA	Food	PRJNA514073	GCA_028068735.1	132
SAMN32808985	NA	Sliced sable smoked fish	USA	Food	PRJNA514073	GCA_028068795.1	132
SAMN32808986	NA	Sliced sable smoked fish	USA	Food	PRJNA514073	GCA_028068835.1	132
SAMN32808987	NA	Sliced sable smoked fish	USA	Food	PRJNA514073	GCA_028070015.1	132
SAMN32808988	NA	Sliced sable smoked fish	USA	Food	PRJNA514073	GCA_028068855.1	132
SAMN32808989	NA	Sliced sable smoked fish	USA	Food	PRJNA514073	GCA_028068875.1	132
SAMN32808990	NA	Sliced sable smoked fish	USA	Food	PRJNA514073	GCA_028068935.1	132
SAMN32857392	NA	environmental swab	USA	Environment	PRJNA758963	GCA_028194165.1	637
SAMN32857393	NA	environmental swab	USA	Environment	PRJNA758963	GCA_028194175.1	603
SAMN32857395	NA	environmental swab	USA	Environment	PRJNA758963	GCA_028194205.1	1482
SAMN32886286	NA	enoki mushroom	USA	Food	PRJNA514073	GCA_028146115.1	1489
SAMN32886287	NA	enoki mushroom	USA	Food	PRJNA514073	GCA_028136925.1	1489
SAMN32886290	NA	enoki mushroom	USA	Food	PRJNA514073	GCA_028136875.1	2939
SAMN32886291	NA	enoki mushroom	USA	Food	PRJNA514073	GCA_028144325.1	1489
SAMN32961570	NA	enoki mushroom	USA	Food	PRJNA514073	GCA_028302525.1	1008
SAMN32961571	NA	enoki mushroom	USA	Food	PRJNA514073	GCA_028305425.1	1577
SAMN32961572	NA	enoki mushroom	USA	Food	PRJNA514073	GCA_028302285.1	1577
SAMN33211327	NA	environmental swab	USA	Environment	PRJNA514073	GCA_028556375.2	1008
SAMN33211328	NA	environmental swab	USA	Environment	PRJNA514073	GCA_028555345.2	1008
SAMN33211331	NA	environmental swab	USA	Environment	PRJNA514073	GCA_028575815.1	1008
SAMN33211332	NA	environmental swab	USA	Environment	PRJNA514073	GCA_028575675.1	1008
SAMN33211334	NA	environmental swab	USA	Environment	PRJNA514073	GCA_028556135.2	1008
SAMN33211335	NA	environmental swab	USA	Environment	PRJNA514073	GCA_028582355.1	1008
SAMN33211340	NA	environmental swab	USA	Environment	PRJNA514073	GCA_028555225.2	1008
SAMN33211343	NA	enoki mushroom	USA	Food	PRJNA514073	GCA_028575035.1	1577
SAMN33211346	NA	enoki mushroom	USA	Food	PRJNA514073	GCA_028555285.2	1577
SAMN33211347	NA	enoki mushroom	USA	Food	PRJNA514073	GCA_028581675.1	1577
SAMN33211348	NA	enoki mushroom	USA	Food	PRJNA514073	GCA_028583975.1	1577
SAMN33211349	NA	enoki mushroom	USA	Food	PRJNA514073	GCA_028555365.2	1577
SAMN33211350	NA	enoki mushroom	USA	Food	PRJNA514073	GCA_028556355.2	1577
SAMN33211353	NA	enoki mushroom	USA	Food	PRJNA514073	GCA_028555635.2	1008
SAMN33211354	NA	enoki mushroom	USA	Food	PRJNA514073	GCA_028575795.1	1008
SAMN33211634	NA	environmental swab	USA	Environment	PRJNA758963	GCA_028558115.1	603
SAMN33227530	NA	frozen tuna steak	USA	Food	PRJNA215355	GCA_028573535.1	1480
SAMN33243022	NA	Environmental Swab-Door	USA	Environment	PRJNA933153	GCA_028586205.1	637
SAMN33243024	NA	Environmental Swab-Cooler	USA	Environment	PRJNA933153	GCA_028590485.1	492
SAMN33243026	NA	Environmental Swab-Door	USA	Environment	PRJNA933153	GCA_028588305.1	1087
SAMN33243027	NA	Environmental Swab-Cooler	USA	Environment	PRJNA933153	GCA_028587765.1	1087
SAMN33243028	NA	Environmental Swab-Cooler	USA	Environment	PRJNA933153	GCA_028586115.1	492
SAMN33243029	NA	Environmental Swab-Cooler	USA	Environment	PRJNA933153	GCA_028588285.1	1087
SAMN33243030	NA	Environmental Swab-Cooler	USA	Environment	PRJNA933153	GCA_028588245.1	603
SAMN33243032	NA	Environmental Swab-Packaging	USA	Environment	PRJNA933153	GCA_028588265.1	603
SAMN33288515	NA	water	Germany	Environment	PRJNA514245	GCA_029014465.1	536
SAMN33288523	NA	Environment	Germany	Environment	PRJNA514245	GCA_029009575.1	530
SAMN33288525	NA	Environment	Germany	Environment	PRJNA514245	GCA_029014035.1	1008
SAMN33288559	NA	food	Germany	Food	PRJNA514245	GCA_029014485.1	2744
SAMN33288575	NA	Environment	Germany	Environment	PRJNA514245	GCA_029014325.1	637
SAMN33424313	NA	Enoki mushroom	USA	Food	PRJNA800431	GCA_050902575.1	448
SAMN33424321	NA	Enoki mushroom	USA	Food	PRJNA800431	GCA_050902555.1	1008
SAMN33424323	NA	Enoki mushroom	USA	Food	PRJNA800431	GCA_050902535.1	448
SAMN33566010	NA	spinach	USA	Food	PRJNA368992	GCA_029169855.1	602
SAMN33566011	NA	jalapeno	USA	Food	PRJNA368992	GCA_029169895.1	1577
SAMN33566018	NA	Enoki mushroom	USA	Food	PRJNA368992	GCA_029169495.1	1482
SAMN33566019	NA	Enoki mushroom	USA	Food	PRJNA368992	GCA_029169515.1	1482
SAMN33566020	NA	Enoki mushroom	USA	Food	PRJNA368992	GCA_029169455.1	1482
SAMN33566021	NA	Enoki mushroom	USA	Food	PRJNA368992	GCA_029169555.1	1010
SAMN33566022	NA	Enoki mushroom	USA	Food	PRJNA368992	GCA_029169535.1	1010
SAMN33566023	NA	Enoki mushroom	USA	Food	PRJNA368992	GCA_029169575.1	1010
SAMN33566024	NA	Enoki mushroom	USA	Food	PRJNA368992	GCA_029365765.1	1610
SAMN33566025	NA	Enoki mushroom	USA	Food	PRJNA368992	GCA_029365745.1	1085
SAMN33566026	NA	Enoki mushroom	USA	Food	PRJNA368992	GCA_029365785.1	1610
SAMN33566035	NA	Enoki mushroom	USA	Food	PRJNA368992	GCA_029342445.1	637
SAMN33566036	NA	Enoki mushroom	USA	Food	PRJNA368992	GCA_029344425.1	1482
SAMN33566037	NA	Parsley	USA	Food	PRJNA368992	GCA_029365805.1	1577
SAMN33566050	NA	environmental	USA	Environment	PRJNA368992	GCA_029169655.1	1489
SAMN33566054	NA	environmental	USA	Environment	PRJNA368992	GCA_029169735.1	1489
SAMN33566058	NA	environmental	USA	Environment	PRJNA368992	GCA_029169795.1	1489
SAMN33566062	NA	environmental	USA	Environment	PRJNA368992	GCA_029379435.1	1489
SAMN33566063	NA	environmental	USA	Environment	PRJNA368992	GCA_029410115.1	1008
SAMN33566064	NA	environmental	USA	Environment	PRJNA368992	GCA_029410175.1	1008
SAMN33566065	NA	environmental	USA	Environment	PRJNA368992	GCA_029410195.1	1008
SAMN33566066	NA	environmental	USA	Environment	PRJNA368992	GCA_029410155.1	1008
SAMN33566067	NA	environmental	USA	Environment	PRJNA368992	GCA_029379465.1	1008
SAMN33566472	NA	Enoki mushroom	USA	Food	PRJNA800431	GCA_029014185.1	448
SAMN33566473	NA	Enoki mushroom	USA	Food	PRJNA800431	GCA_029014165.1	448
SAMN33569669	NA	Enoki mushroom	USA	Food	PRJNA800431	GCA_029014125.1	448
SAMN33569670	NA	Enoki mushroom	USA	Food	PRJNA800431	GCA_029014205.1	448
SAMN33571791	NA	tuna poke cubes	USA	Food	PRJNA215355	GCA_028961785.1	132
SAMN33571792	NA	frozen escolar saku processed	USA	Food	PRJNA215355	GCA_028961805.1	1610
SAMN33705808	NA	Enoki mushroom	USA	Food	PRJNA800431	GCA_050902395.1	448
SAMN33905652	NA	imported Korean clams	USA	Food	PRJNA948462	GCA_029536495.1	188
SAMN33989678	NA	Walk-in Fridge Floors	USA	Environment	PRJNA758963	GCA_029518535.1	1008
SAMN34359751	NA	intestine	Germany	Animal	PRJNA961371	GCA_037055925.1	637
SAMN34381114	NA	enoki mushroom	USA	Food	PRJNA368992	GCA_031503615.1	1489
SAMN34381116	NA	enoki mushroom	USA	Food	PRJNA368992	GCA_031503725.1	1085
SAMN34381117	NA	enoki mushroom	USA	Food	PRJNA368992	GCA_031503825.1	1085
SAMN34381118	NA	enoki mushroom	USA	Food	PRJNA368992	GCA_031503875.1	1085
SAMN34381120	NA	enoki mushroom	USA	Food	PRJNA368992	GCA_031503865.1	1085
SAMN34381123	NA	ice cream	USA	Food	PRJNA368992	GCA_031503925.1	1489
SAMN34381124	NA	ice cream	USA	Food	PRJNA368992	GCA_031503665.1	1489
SAMN34381131	NA	environmental	USA	Environment	PRJNA368992	GCA_031503685.1	1489
SAMN34381132	NA	salad kit	USA	Food	PRJNA368992	GCA_031503705.1	1489
SAMN34381133	NA	salad kit	USA	Food	PRJNA368992	GCA_031503745.1	1489
SAMN34381134	NA	frozen meal	USA	Food	PRJNA368992	GCA_031503785.1	1085
SAMN34381135	NA	frozen meal	USA	Food	PRJNA368992	GCA_031503765.1	1085
SAMN34381136	NA	frozen meal	USA	Food	PRJNA368992	GCA_031503805.1	1085
SAMN34381137	NA	frozen meal	USA	Food	PRJNA368992	GCA_031503845.1	1085
SAMN34381144	NA	enoki mushroom	USA	Food	PRJNA368992	GCA_031503065.1	1577
SAMN34381152	NA	enoki mushroom	USA	Food	PRJNA368992	GCA_031502965.1	1577
SAMN34381158	NA	environmental	USA	Environment	PRJNA368992	GCA_031502985.1	1489
SAMN34381159	NA	environmental	USA	Environment	PRJNA368992	GCA_031503005.1	1489
SAMN34381160	NA	environmental	USA	Environment	PRJNA368992	GCA_038428715.1	1489
SAMN34381161	NA	environmental	USA	Environment	PRJNA368992	GCA_031503045.1	1489
SAMN34381162	NA	environmental	USA	Environment	PRJNA368992	GCA_030868775.1	1489
SAMN34381163	NA	environmental	USA	Environment	PRJNA368992	GCA_030868815.1	1489
SAMN34381164	NA	environmental	USA	Environment	PRJNA368992	GCA_030868855.1	1489
SAMN34381165	NA	environmental	USA	Environment	PRJNA368992	GCA_030868905.1	1489
SAMN34381166	NA	environmental	USA	Environment	PRJNA368992	GCA_031473355.1	1489
SAMN34381167	NA	environmental	USA	Environment	PRJNA368992	GCA_031473395.1	1489
SAMN34381168	NA	environmental	USA	Environment	PRJNA368992	GCA_031473435.1	1489
SAMN34381169	NA	environmental	USA	Environment	PRJNA368992	GCA_031473455.1	1489
SAMN34381170	NA	environmental	USA	Environment	PRJNA368992	GCA_031473415.1	1489
SAMN34381171	NA	environmental	USA	Environment	PRJNA368992	GCA_031473475.1	1489
SAMN34381172	NA	mixed mushrooms	USA	Food	PRJNA368992	GCA_030868955.1	493
SAMN34381180	NA	environmental	USA	Environment	PRJNA368992	GCA_030868795.1	603
SAMN34381182	NA	jalapeno	USA	Food	PRJNA368992	GCA_030868975.1	43
SAMN34409087	NA	organic enoki mushrooms	USA	Food	PRJNA514073	GCA_031502205.1	1010
SAMN34409088	NA	organic enoki mushrooms	USA	Food	PRJNA514073	GCA_031502245.1	1010
SAMN34409089	NA	organic enoki mushrooms	USA	Food	PRJNA514073	GCA_031502225.1	1010
SAMN34489755	NA	fresh enoki mushroom	USA	Food	PRJNA215355	GCA_030868885.1	2366
SAMN34489943	NA	fresh enoki mushroom	USA	Food	PRJNA215355	GCA_030868735.1	603
SAMN34489946	NA	fresh enoki mushroom	USA	Food	PRJNA215355	GCA_030868715.1	603
SAMN35360514	NA	environmental swab	USA	Environment	PRJNA616083	GCA_030868615.1	603
SAMN35360515	NA	queso fresco	USA	Food	PRJNA616083	GCA_030868635.1	1489
SAMN35749456	NA	fresh enoki mushroom	USA	Food	PRJNA215355	GCA_030868535.1	1008
SAMN36411763	NA	Frozen Ahi Tuna Steak	USA	Food	PRJNA215355	GCA_030868495.1	132
SAMN36708863	NA	meat	South Africa	Food	PRJNA998737	GCA_041720895.1	1008
SAMN36934863	NA	wastewater	USA	Environment	PRJNA514245	GCA_030868335.1	1008
SAMN36934864	NA	wastewater	USA	Environment	PRJNA514245	GCA_030868375.1	1616
SAMN36943104	NA	meat	South Africa	Food	PRJNA1004465	GCA_030769775.1	1008
SAMN37032556	NA	environmental	USA	Environment	PRJNA368992	GCA_030868275.1	2939
SAMN37032565	NA	environmental	USA	Environment	PRJNA368992	GCA_030868255.1	2939
SAMN37282730	NA	frozen ahi tuna steak	USA	Food	PRJNA215355	GCA_031186865.1	132
SAMN37282740	NA	frozen ahi tuna steak	USA	Food	PRJNA215355	GCA_031186725.1	132
SAMN37377066	NA	Hispanic Style Soft Cheese	USA	Food	PRJNA616083	GCA_031472025.1	602
SAMN37607829	NA	Sandwich spread	USA	Food	PRJNA368992	GCA_032294585.1	1489
SAMN37607837	NA	environmental swab	USA	Environment	PRJNA368992	GCA_032294805.1	2939
SAMN37607840	NA	environmental swab	USA	Environment	PRJNA368992	GCA_032294625.1	2939
SAMN37607843	NA	environmental swab	USA	Environment	PRJNA368992	GCA_032294705.1	1489
SAMN37607844	NA	environmental swab	USA	Environment	PRJNA368992	GCA_032294725.1	1489
SAMN37607845	NA	environmental swab	USA	Environment	PRJNA368992	GCA_032294745.1	1489
SAMN37607846	NA	environmental swab	USA	Environment	PRJNA368992	GCA_032294765.1	1489
SAMN37607850	NA	Hay	USA	Food	PRJNA368992	GCA_032294785.1	1086
SAMN37796816	NA	Enoki mushroom	USA	Food	PRJNA1027365	GCA_032604575.1	1008
SAMN38220750	NA	food sample	Lebanon	Food	PRJNA1039521	GCA_034653695.1	1085
SAMN38220754	NA	cheese	Lebanon	Food	PRJNA1039521	GCA_034653195.1	637
SAMN38220755	NA	cheese	Lebanon	Food	PRJNA1039521	GCA_034653175.1	637
SAMN38334717	NA	enoki mushroom	USA	Food	PRJNA514073	GCA_033859675.1	1482
SAMN38334718	NA	enoki mushroom	USA	Food	PRJNA514073	GCA_033859695.1	1482
SAMN38334719	NA	enoki mushroom	USA	Food	PRJNA514073	GCA_033859915.1	1482
SAMN38334720	NA	enoki mushroom	USA	Food	PRJNA514073	GCA_033859975.1	1482
SAMN38334721	NA	enoki mushroom	USA	Food	PRJNA514073	GCA_033859955.1	1482
SAMN38334722	NA	enoki mushroom	USA	Food	PRJNA514073	GCA_033860035.1	1482
SAMN38334723	NA	enoki mushroom	USA	Food	PRJNA514073	GCA_033860015.1	1482
SAMN38334724	NA	enoki mushroom	USA	Food	PRJNA514073	GCA_033860055.1	1482
SAMN38334725	NA	enoki mushroom	USA	Food	PRJNA514073	GCA_033860095.1	1482
SAMN38334726	NA	smoked salmon	USA	Food	PRJNA514073	GCA_033860075.1	43
SAMN38334727	NA	smoked salmon	USA	Food	PRJNA514073	GCA_033859715.1	43
SAMN38334728	NA	smoked salmon	USA	Food	PRJNA514073	GCA_033859735.1	43
SAMN38334732	NA	enoki mushroom	USA	Food	PRJNA514073	GCA_033859795.1	2366
SAMN38334733	NA	enoki mushroom	USA	Food	PRJNA514073	GCA_033859835.1	2366
SAMN38334734	NA	enoki mushroom	USA	Food	PRJNA514073	GCA_033859875.1	2366
SAMN38334735	NA	enoki mushroom	USA	Food	PRJNA514073	GCA_033859895.1	2366
SAMN38334736	NA	enoki mushroom	USA	Food	PRJNA514073	GCA_033859935.1	2366
SAMN38334737	NA	enoki mushroom	USA	Food	PRJNA514073	GCA_033859995.1	2366
SAMN38695226	NA	wastewater	USA	Environment	PRJNA514245	GCA_034260595.1	43
SAMN39241457	NA	Alfalfa Sprouts	USA	Food	PRJNA616083	GCA_035074385.1	1619
SAMN39272843	NA	smoked salmon	USA	Food	PRJNA514073	GCA_035234105.1	43
SAMN39272844	NA	smoked salmon	USA	Food	PRJNA514073	GCA_035187325.1	43
SAMN39272845	NA	smoked salmon	USA	Food	PRJNA514073	GCA_035234165.1	43
SAMN39298139	NA	environmental swab sponge	USA	Environment	PRJNA215355	GCA_035428605.1	2347
SAMN39298140	NA	environmental swab sponge	USA	Environment	PRJNA215355	GCA_035428525.1	474
SAMN39298144	NA	environmental swab sponge	USA	Environment	PRJNA907835	GCA_035471005.1	2347
SAMN39314920	NA	enoki mushroom	USA	Food	PRJNA514073	GCA_035422355.1	1008
SAMN39314921	NA	enoki mushroom	USA	Food	PRJNA514073	GCA_035376705.1	1008
SAMN39314922	NA	enoki mushroom	USA	Food	PRJNA514073	GCA_035383965.1	1008
SAMN39572587	NA	enoki mushroom	USA	Food	PRJNA215355	GCA_036548115.1	1010
SAMN39858172	NA	enoki mushroom	USA	Food	PRJNA514073	GCA_036449135.1	637
SAMN39858173	NA	enoki mushroom	USA	Food	PRJNA514073	GCA_036449155.1	637
SAMN39939913	NA	frozen vegetable processing environment (42 - conveyor belt)	Austria	Environment	PRJNA514245	GCA_043208115.1	2347
SAMN39939914	NA	frozen vegetable processing environment (43 - conveyor belt guide roller)	Austria	Environment	PRJNA514245	GCA_043206555.1	2347
SAMN39939915	NA	frozen vegetable processing environment (46 - conveyor belt guide roller)	Austria	Environment	PRJNA514245	GCA_043206665.1	2347
SAMN39939916	NA	frozen vegetable processing environment (51 - conveyor belt guide roller)	Austria	Environment	PRJNA514245	GCA_043208185.1	2347
SAMN39939917	NA	frozen vegetable processing environment (61 - drain)	Austria	Environment	PRJNA514245	GCA_043206875.1	2347
SAMN39939918	NA	frozen vegetable processing environment (63 - conveyor belt guide roller)	Austria	Environment	PRJNA514245	GCA_043206895.1	2347
SAMN39939919	NA	frozen vegetable processing environment (66 - drain)	Austria	Environment	PRJNA514245	GCA_043206915.1	2347
SAMN39939920	NA	frozen vegetable processing environment (71 - drain)	Austria	Environment	PRJNA514245	GCA_043206935.1	1489
SAMN39939921	NA	frozen vegetable processing environment (88.S - employee's shoes)	Austria	Environment	PRJNA514245	GCA_043208215.1	1481
SAMN39939922	NA	frozen vegetable processing environment (32 - drain)	Austria	Environment	PRJNA514245	GCA_043206955.1	1481
SAMN39939923	NA	frozen vegetable processing environment (34 - conveyor belt)	Austria	Environment	PRJNA514245	GCA_043206565.1	1481
SAMN39939924	NA	frozen vegetable processing environment (35 - conveyor belt)	Austria	Environment	PRJNA514245	GCA_043208135.1	1481
SAMN39962833	NA	Dog food sample	USA	Food	PRJNA325243	GCA_036681375.1	1485
SAMN40207633	NA	food	United Kingdom	Food	PRJNA248549	GCA_036928985.1	1008
SAMN40207693	NA	food	United Kingdom	Food	PRJNA248549	GCA_036930005.1	1577
SAMN40455136	NA	feces	Bangladesh	Animal	PRJNA1087735	GCA_037543835.1	637
SAMN40584810	NA	Cattle farm water	Bangladesh	Environment	PRJNA1091045	GCA_037804985.1	637
SAMN40727428	NA	food	United Kingdom	Food	PRJNA248549	GCA_037944565.1	1008
SAMN40920965	NA	food	United Kingdom	Food	PRJNA248549	GCA_038074895.1	1008
SAMN40923831	NA	slaughterhouses	China	Environment	PRJNA1098855	GCA_040235195.1	637
SAMN41019423	NA	enoki mushroom	USA	Food	PRJNA368992	GCA_038429935.1	1610
SAMN41019427	NA	pet food	USA	Food	PRJNA368992	GCA_038428695.1	2694
SAMN41019433	NA	porcine food	USA	Food	PRJNA368992	GCA_038428615.1	1008
SAMN41048151	NA	food	United Kingdom	Food	PRJNA248549	GCA_038420525.1	1008
SAMN41048156	NA	food	United Kingdom	Food	PRJNA248549	GCA_038420585.1	1008
SAMN41060965	NA	hummus	USA	Food	PRJNA368992	GCA_038447365.1	1489
SAMN41060968	NA	porcine food	USA	Food	PRJNA368992	GCA_038447325.1	603
SAMN41060972	NA	cantaloupe whole	USA	Food	PRJNA368992	GCA_038447135.1	1480
SAMN41060973	NA	ice cream	USA	Food	PRJNA368992	GCA_038447235.1	1489
SAMN41060974	NA	horse food	USA	Food	PRJNA368992	GCA_038447295.1	2754
SAMN41060975	NA	horse food	USA	Food	PRJNA368992	GCA_038447275.1	1010
SAMN41060976	NA	porcine food	USA	Food	PRJNA368992	GCA_038447255.1	603
SAMN41071131	NA	minced meat	Italy	Food	PRJNA1101017	GCA_046272005.1	448
SAMN41078550	NA	food	Russia	Food	PRJNA269675	GCA_040484945.1	637
SAMN41162365	NA	pork tamale	USA	Food	PRJNA368992	GCA_039303625.1	603
SAMN41185002	NA	environmental swab sponge	USA	Environment	PRJNA907835	GCA_039513555.1	1008
SAMN41380208	NA	environmental swab sponge	USA	Environment	PRJNA907835	GCA_039621835.1	1008
SAMN41380209	NA	environmental swab sponge	USA	Environment	PRJNA907835	GCA_039621885.1	1008
SAMN41380210	NA	environmental swab sponge	USA	Environment	PRJNA907835	GCA_039621865.1	1008
SAMN41391995	NA	enoki mushrooms	USA	Food	PRJNA514073	GCA_039635845.1	1482
SAMN41391996	NA	enoki mushrooms	USA	Food	PRJNA514073	GCA_039635565.1	1482
SAMN41693417	NA	dog food	USA	Food	PRJNA215355	GCA_042190945.1	1482
SAMN41693486	NA	dog food	USA	Food	PRJNA215355	GCA_040079075.1	1482
SAMN41707779	NA	Pre-cut canteloupe	USA	Food	PRJNA758963	GCA_040085045.1	537
SAMN41707780	NA	Pre-cut canteloupe	USA	Food	PRJNA758963	GCA_040085855.1	537
SAMN41707781	NA	Pre-cut canteloupe	USA	Food	PRJNA758963	GCA_040085255.1	537
SAMN41707782	NA	Pre-cut canteloupe	USA	Food	PRJNA758963	GCA_040086405.1	537
SAMN41707783	NA	Pre-cut honeydew melon	USA	Food	PRJNA758963	GCA_040085055.1	43
SAMN41707784	NA	Pre-cut honeydew melon	USA	Food	PRJNA758963	GCA_040085845.1	43
SAMN41707785	NA	Pre-cut fruit medley	USA	Food	PRJNA758963	GCA_040085085.1	537
SAMN41707787	NA	Pre-cut fruit medley	USA	Food	PRJNA758963	GCA_040086425.1	537
SAMN41707788	NA	Pre-cut fruit medley	USA	Food	PRJNA758963	GCA_040086235.1	537
SAMN41894888	NA	lettuce salad	Ecuador	Food	PRJNA514245	GCA_044066025.1	542
SAMN41894902	NA	mortadella	Ecuador	Food	PRJNA514245	GCA_044066165.1	448
SAMN42161782	NA	enoki mushrooms	USA	Food	PRJNA514073	GCA_040424575.1	1577
SAMN42161783	NA	enoki mushrooms	USA	Food	PRJNA514073	GCA_040424815.1	448
SAMN42162374	NA	Farm	USA	Environment	PRJNA933153	GCA_040435625.1	637
SAMN42162375	NA	Food processing facility	USA	Environment	PRJNA933153	GCA_040435655.1	492
SAMN42162376	NA	Food processing facility	USA	Environment	PRJNA933153	GCA_040435675.1	542
SAMN42162377	NA	Food processing facility	USA	Environment	PRJNA933153	GCA_040435615.1	1087
SAMN42162378	NA	Food processing facility	USA	Environment	PRJNA933153	GCA_040435695.1	1087
SAMN42162380	NA	Food processing facility	USA	Environment	PRJNA933153	GCA_040435755.1	1087
SAMN42162381	NA	Food processing facility	USA	Environment	PRJNA933153	GCA_040435735.1	1087
SAMN42162382	NA	Food processing facility	USA	Environment	PRJNA933153	GCA_040435575.1	492
SAMN42237620	NA	Food processing facility	USA	Environment	PRJNA933153	GCA_040497375.1	448
SAMN42237621	NA	Food processing facility	USA	Environment	PRJNA933153	GCA_040499195.1	1087
SAMN42237622	NA	Food processing facility	USA	Environment	PRJNA933153	GCA_040497395.1	637
SAMN42237623	NA	Food processing facility	USA	Environment	PRJNA933153	GCA_040497295.1	637
SAMN42237624	NA	Food processing facility	USA	Environment	PRJNA933153	GCA_040497335.1	1087
SAMN42237625	NA	Food processing facility	USA	Environment	PRJNA933153	GCA_040497355.1	1008
SAMN42467274	NA	enoki mushrooms	USA	Food	PRJNA514073	GCA_040710975.1	448
SAMN42467275	NA	enoki mushrooms	USA	Food	PRJNA514073	GCA_040710955.1	448
SAMN42467276	NA	enoki mushrooms	USA	Food	PRJNA514073	GCA_040711015.1	1610
SAMN42467277	NA	enoki mushrooms	USA	Food	PRJNA514073	GCA_040745665.1	1610
SAMN42557360	NA	environmental swab sponge	USA	Environment	PRJNA907835	GCA_040747955.1	474
SAMN42557361	NA	environmental swab sponge	USA	Environment	PRJNA907835	GCA_040748695.1	474
SAMN42557363	NA	environmental swab sponge	USA	Environment	PRJNA907835	GCA_040747935.1	2347
SAMN42557364	NA	environmental swab sponge	USA	Environment	PRJNA907835	GCA_040747995.1	2347
SAMN43047246	NA	food	United Kingdom	Food	PRJNA248549	GCA_041085335.1	1008
SAMN43259492	NA	food	United Kingdom	Food	PRJNA248549	GCA_041378965.1	1008
SAMN43429964	NA	environmental swab sponge	USA	Environment	PRJNA907835	GCA_042165375.1	1489
SAMN43431423	NA	environmental swab sponge	USA	Environment	PRJNA907835	GCA_042165175.1	1489
SAMN43465883	NA	food	United Kingdom	Food	PRJNA248549	GCA_041725205.1	1481
SAMN43494769	NA	environmental swab sponge	USA	Environment	PRJNA907835	GCA_041762625.1	132
SAMN43585368	NA	enoki mushrooms	USA	Food	PRJNA514073	GCA_042238185.1	1619
SAMN43585369	NA	enoki mushrooms	USA	Food	PRJNA514073	GCA_042238245.1	1619
SAMN43585370	NA	enoki mushrooms	USA	Food	PRJNA514073	GCA_042238165.1	1619
SAMN43585371	NA	enoki mushrooms	USA	Food	PRJNA514073	GCA_042238225.1	1619
SAMN43800726	NA	enoki mushrooms	USA	Food	PRJNA514073	GCA_043380185.1	1619
SAMN43800727	NA	enoki mushrooms	USA	Food	PRJNA514073	GCA_042185505.1	1619
SAMN44049692	NA	queso fresco	USA	Food	PRJNA514073	GCA_042693975.1	1008
SAMN44049693	NA	queso fresco	USA	Food	PRJNA514073	GCA_042694495.1	1008
SAMN44102811	NA	enoki mushrooms	USA	Food	PRJNA514073	GCA_042813345.1	1482
SAMN44102812	NA	enoki mushrooms	USA	Food	PRJNA514073	GCA_042813325.1	1482
SAMN44102813	NA	enoki mushrooms	USA	Food	PRJNA514073	GCA_042812485.1	1482
SAMN44102814	NA	enoki mushrooms	USA	Food	PRJNA514073	GCA_042813385.1	1482
SAMN44237563	NA	River	United Kingdom	Environment	PRJNA514245	GCA_049813205.1	1008
SAMN44237591	NA	River	United Kingdom	Environment	PRJNA514245	GCA_049813925.1	448
SAMN44237753	NA	River	United Kingdom	Environment	PRJNA514245	GCA_049812545.1	637
SAMN44237839	NA	wastewater	United Kingdom	Environment	PRJNA514245	GCA_049819525.1	537
SAMN44309341	NA	enoki mushrooms	USA	Food	PRJNA514073	GCA_043289805.1	1482
SAMN44309342	NA	enoki mushrooms	USA	Food	PRJNA514073	GCA_043289905.1	1619
SAMN44309343	NA	enoki mushrooms	USA	Food	PRJNA514073	GCA_043289745.1	1619
SAMN44309346	NA	enoki mushrooms	USA	Food	PRJNA514073	GCA_043303215.1	1619
SAMN44309347	NA	enoki mushrooms	USA	Food	PRJNA514073	GCA_043289765.1	1619
SAMN44344997	NA	environmental swab sponge	USA	Environment	PRJNA215355	GCA_043470915.1	1489
SAMN44344998	NA	environmental swab sponge	USA	Environment	PRJNA215355	GCA_043471935.1	1008
SAMN44344999	NA	environmental swab sponge	USA	Environment	PRJNA215355	GCA_043470945.1	1008
SAMN44345019	NA	environmental swab sponge	USA	Environment	PRJNA215355	GCA_043470895.1	1008
SAMN44521174	NA	RTE Deli Salad (Egg Salad)	USA	Food	PRJNA616083	GCA_044527445.1	637
SAMN44572247	NA	enoki mushrooms	USA	Food	PRJNA514073	GCA_044495305.1	1482
SAMN44724593	NA	cuajada fresca	USA	Food	PRJNA514073	GCA_044895105.1	1489
SAMN44724594	NA	cuajada fresca	USA	Food	PRJNA514073	GCA_044895445.1	1489
SAMN44820369	NA	enoki mushrooms	USA	Food	PRJNA514073	GCA_045097335.1	1482
SAMN44820370	NA	enoki mushrooms	USA	Food	PRJNA514073	GCA_045097355.1	1482
SAMN44969587	NA	enoki mushrooms	USA	Food	PRJNA514073	GCA_045328675.1	1482
SAMN44969588	NA	enoki mushrooms	USA	Food	PRJNA514073	GCA_045227035.1	1482
SAMN45124371	NA	enoki mushrooms	USA	Food	PRJNA514073	GCA_045530635.1	1577
SAMN45124372	NA	enoki mushrooms	USA	Food	PRJNA514073	GCA_045533295.1	1577
SAMN45124373	NA	enoki mushrooms	USA	Food	PRJNA514073	GCA_045530695.1	1577
SAMN45124374	NA	enoki mushrooms	USA	Food	PRJNA514073	GCA_045530655.1	1577
SAMN45124375	NA	enoki mushrooms	USA	Food	PRJNA514073	GCA_045533255.1	1577
SAMN45207968	NA	enoki mushrooms	USA	Food	PRJNA514073	GCA_045794045.1	1577
SAMN45473341	NA	enoki mushrooms	USA	Food	PRJNA514073	GCA_045977155.1	1577
SAMN45473342	NA	enoki mushrooms	USA	Food	PRJNA514073	GCA_045977175.1	1577
SAMN45473343	NA	enoki mushrooms	USA	Food	PRJNA514073	GCA_045977275.1	1577
SAMN45473344	NA	enoki mushrooms	USA	Food	PRJNA514073	GCA_045977295.1	1577
SAMN45473347	NA	enoki mushrooms	USA	Food	PRJNA514073	GCA_045977255.1	637
SAMN45473348	NA	enoki mushrooms	USA	Food	PRJNA514073	GCA_045977235.1	1482
SAMN45473351	NA	enoki mushrooms	USA	Food	PRJNA514073	GCA_045977135.1	1482
SAMN45473352	NA	enoki mushrooms	USA	Food	PRJNA514073	GCA_045978215.1	1482
SAMN45805922	NA	Raw chicken	Bangladesh	Food	PRJNA1197464	GCA_046244435.1	2156
SAMN45876518	NA	enoki mushrooms	USA	Food	PRJNA514073	GCA_046174775.1	1619
SAMN45876519	NA	enoki mushrooms	USA	Food	PRJNA514073	GCA_046174845.1	1619
SAMN45876520	NA	enoki mushrooms	USA	Food	PRJNA514073	GCA_046176915.1	2366
SAMN45876521	NA	enoki mushrooms	USA	Food	PRJNA514073	GCA_046175835.1	2366
SAMN45876526	NA	enoki mushrooms	USA	Food	PRJNA514073	GCA_046174905.1	2366
SAMN45876527	NA	enoki mushrooms	USA	Food	PRJNA514073	GCA_046177825.1	2366
SAMN46017277	NA	Ready-to-eat Chicken product	Bangladesh	Food	PRJNA1204312	GCA_046508175.1	637
SAMN46170596	NA	Beef seekh kabab	Bangladesh	Food	PRJNA1208236	GCA_046996525.1	1085
SAMN46280201	NA	sponge	USA	Environment	PRJNA514285	GCA_046737765.1	1489
SAMN46370402	NA	environmental swab sponge	USA	Environment	PRJNA692478	GCA_047044265.1	1489
SAMN46753745	NA	enoki mushroom	USA	Food	PRJNA215355	GCA_047582455.1	1008
SAMN46820091	NA	organic tahini	USA	Food	PRJNA215355	GCA_047769365.1	1619
SAMN46820160	NA	organic tahini	USA	Food	PRJNA215355	GCA_047769195.1	1619
SAMN46906074	NA	human	Australia	Human	PRJNA514245	GCA_048084855.1	537
SAMN46906075	NA	human	Australia	Human	PRJNA514245	GCA_048085055.1	2939
SAMN46906076	NA	human	Australia	Human	PRJNA514245	GCA_048085155.1	474
SAMN46906079	NA	human	Australia	Human	PRJNA514245	GCA_048085095.1	1489
SAMN46906083	NA	human	Australia	Human	PRJNA514245	GCA_048084895.1	43
SAMN46926603	NA	Enoki mushrooms	USA	Food	PRJNA1027365	GCA_048000665.1	1577
SAMN46926605	NA	Enoki mushrooms	USA	Food	PRJNA1027365	GCA_048000705.1	1577
SAMN46927376	NA	environmental swab sponge	USA	Environment	PRJNA215355	GCA_047970425.1	1008
SAMN46927377	NA	environmental swab sponge	USA	Environment	PRJNA215355	GCA_047970465.1	1085
SAMN46927379	NA	environmental swab sponge	USA	Environment	PRJNA215355	GCA_047970505.1	1085
SAMN46927381	NA	environmental swab sponge	USA	Environment	PRJNA215355	GCA_047970545.1	1085
SAMN46927382	NA	environmental swab sponge	USA	Environment	PRJNA215355	GCA_047970495.1	1085
SAMN46927383	NA	environmental swab sponge	USA	Environment	PRJNA215355	GCA_047970615.1	1085
SAMN46927384	NA	environmental swab sponge	USA	Environment	PRJNA215355	GCA_047970395.1	1008
SAMN46927385	NA	environmental swab sponge	USA	Environment	PRJNA215355	GCA_047970515.1	1085
SAMN46927386	NA	environmental swab sponge	USA	Environment	PRJNA215355	GCA_047970485.1	1085
SAMN46927387	NA	environmental swab sponge	USA	Environment	PRJNA215355	GCA_047970285.1	1008
SAMN46927394	NA	environmental swab sponge	USA	Environment	PRJNA215355	GCA_047970265.1	1085
SAMN47159826	NA	enoki mushrooms	USA	Food	PRJNA514073	GCA_049124445.1	1482
SAMN47159827	NA	enoki mushrooms	USA	Food	PRJNA514073	GCA_049124425.1	1482
SAMN47159828	NA	enoki mushrooms	USA	Food	PRJNA514073	GCA_049124465.1	1577
SAMN47159829	NA	enoki mushrooms	USA	Food	PRJNA514073	GCA_049124485.1	1577
SAMN47175807	NA	Enoki Mushrooms	USA	Food	PRJNA514065	GCA_049101095.1	1482
SAMN47202341	NA	Enoki Mushrooms	USA	Food	PRJNA514065	GCA_049085475.1	1482
SAMN47202352	NA	Enoki Mushrooms	USA	Food	PRJNA514065	GCA_049085495.1	1085
SAMN47215642	NA	Enoki Mushrooms	USA	Food	PRJNA514065	GCA_049063885.1	1085
SAMN47215737	NA	Enoki Mushrooms	USA	Food	PRJNA514065	GCA_049063825.1	1085
SAMN47226600	NA	Enoki Mushrooms	USA	Food	PRJNA514065	GCA_049021985.1	637
SAMN47226617	NA	Enoki Mushrooms	USA	Food	PRJNA514065	GCA_049021755.1	1482
SAMN47226951	NA	Enoki Mushrooms	USA	Food	PRJNA514065	GCA_049020925.1	1482
SAMN47227012	NA	Raw Sharp Cheddar Cheese	USA	Food	PRJNA514065	GCA_049021705.1	602
SAMN47227013	NA	Enoki Mushrooms	USA	Food	PRJNA514065	GCA_049021725.1	1482
SAMN47227014	NA	Queso Fresco	USA	Food	PRJNA514065	GCA_049021625.1	602
SAMN47227015	NA	Panela	USA	Food	PRJNA514065	GCA_049021585.1	602
SAMN47227016	NA	Enoki Mushrooms	USA	Food	PRJNA514065	GCA_049020875.1	1577
SAMN47291868	NA	Enoki Mushrooms	USA	Food	PRJNA514065	GCA_048872665.1	1610
SAMN47294420	NA	Frozen Yellowfin Tuna Poke Cubes	USA	Food	PRJNA514065	GCA_048872425.1	132
SAMN47294437	NA	Frozen Yellowfin Tuna Poke Cubes	USA	Food	PRJNA514065	GCA_048872385.1	132
SAMN47294438	NA	Frozen Yellowfin Tuna Poke Cubes	USA	Food	PRJNA514065	GCA_048872405.1	132
SAMN47294439	NA	Frozen Yellowfin Tuna Poke Cubes	USA	Food	PRJNA514065	GCA_048872365.1	132
SAMN48037632	NA	environmental	United Kingdom	Environment	PRJNA248549	GCA_049777735.1	637
SAMN48177595	NA	camembert di bufala cheese	USA	Food	PRJNA215355	GCA_049993135.1	1085
SAMN48206890	NA	enoki mushrooms	USA	Food	PRJNA514073	GCA_050024935.1	1482
SAMN48206891	NA	enoki mushrooms	USA	Food	PRJNA514073	GCA_050025015.1	1482
SAMN48206892	NA	enoki mushrooms	USA	Food	PRJNA514073	GCA_050025135.1	1577
SAMN48336458	NA	duck stream water	USA	Environment	PRJNA215355	GCA_050182835.1	132
SAMN48366842	NA	environmental	United Kingdom	Environment	PRJNA248549	GCA_050241685.1	43
SAMN48383138	NA	enoki mushrooms	USA	Food	PRJNA514073	GCA_050263275.1	1482
SAMN48528229	NA	swab	USA	Environment	PRJNA514281	GCA_050764235.1	1480
SAMN48594455	NA	Enoki mushrooms	USA	Food	PRJNA514065	GCA_050459645.1	1577
SAMN48776528	NA	environmental swab	USA	Environment	PRJNA368992	GCA_050863935.1	1489
SAMN48776529	NA	environmental swab	USA	Environment	PRJNA368992	GCA_050863965.1	1489
SAMN48776535	NA	environmental swab	USA	Environment	PRJNA368992	GCA_050867655.1	1489
SAMN48776536	NA	environmental swab	USA	Environment	PRJNA368992	GCA_050863955.1	1489
SAMN48951786	NA	Raw Cow Milk	Bangladesh	Food	PRJNA1273621	GCA_051216125.1	2156
SAMN48952018	NA	feces	Bangladesh	Animal	PRJNA1273626	GCA_051216115.1	2156
SAMN49485994	NA	potato	Mexico	Food	PRJNA464050	GCA_051053365.1	2328
SAMN49485995	NA	potato	Mexico	Food	PRJNA464050	GCA_051053385.1	139
SAMN49548842	NA	enoki mushroom	USA	Food	PRJNA514073	GCA_051026715.1	1482
SAMN49548843	NA	enoki mushroom	USA	Food	PRJNA514073	GCA_051026735.1	1482
SAMN49548844	NA	enoki mushroom	USA	Food	PRJNA514073	GCA_051026755.1	1482
SAMN49548845	NA	enoki mushroom	USA	Food	PRJNA514073	GCA_051023535.1	1577
SAMN49548846	NA	enoki mushroom	USA	Food	PRJNA514073	GCA_051026775.1	1577
SAMN49641571	NA	feces	Bangladesh	Animal	PRJNA1282195	GCA_051216095.1	2156
SAMN49739915	NA	fresh ready-to-eat crab meat	USA	Food	PRJNA514073	GCA_051199675.1	1610
SAMN49739916	NA	fresh ready-to-eat crab meat	USA	Food	PRJNA514073	GCA_051179635.1	1610
SAMN49848615	NA	enoki mushroom	USA	Food	PRJNA514073	GCA_051308655.1	1482
SAMN50575174	NA	frozen smoked salmon	USA	Food	PRJNA215355	GCA_052020035.1	1610
SAMN50670689	NA	Product-RTE-Fully Cooked, Meat/Nonmeat Combination-Beef	USA	Food	PRJNA215355	GCA_052132435.1	637
SAMN50670696	NA	Product-RTE-Fully Cooked, Meat/Nonmeat Combination-Beef	USA	Food	PRJNA215355	GCA_052132715.1	637
SAMN50670697	NA	Product-RTE-Fully Cooked, Meat/Nonmeat Combination-Beef	USA	Food	PRJNA215355	GCA_052132515.1	637
SAMN50670701	NA	Product-RTE-Fully Cooked, Meat/Nonmeat Combination-Beef	USA	Food	PRJNA215355	GCA_052132615.1	637
SAMN50670702	NA	Product-RTE-Fully Cooked, Meat/Nonmeat Combination-Beef	USA	Food	PRJNA215355	GCA_052132235.1	637
SAMN50670703	NA	environmental: non-food-contact surface	USA	Environment	PRJNA215355	GCA_052132555.1	1008
SAMN50670704	NA	environmental: non-food-contact surface	USA	Environment	PRJNA215355	GCA_052132375.1	637
SAMN50670705	NA	environmental: non-food-contact surface	USA	Environment	PRJNA215355	GCA_052132275.1	474
SAMN50670706	NA	environmental: non-food-contact surface	USA	Environment	PRJNA215355	GCA_052132335.1	637
SAMN50670707	NA	environmental: non-food-contact surface	USA	Environment	PRJNA215355	GCA_052132255.1	637
SAMN51203317	NA	dairy manure	USA	Environment	PRJNA215355	GCA_052543735.1	43
SAMN51203406	NA	dairy manure	USA	Environment	PRJNA215355	GCA_052542395.1	536
SAMN51203627	NA	pond-dripline	USA	Environment	PRJNA215355	GCA_052542795.1	43
SAMN51594932	NA	food	United Kingdom	Food	PRJNA248549	GCA_052719665.1	1489
SAMN51783238	NA	soil	USA	Environment	PRJNA215355	GCA_052812945.1	1621
SAMN51798082	NA	food	United Kingdom	Food	PRJNA248549	GCA_052821465.1	1008
SAMN51831715	NA	salmon caviar	USA	Food	PRJNA215355	GCA_052864175.1	542
SAMN51831733	NA	frozen shrimp	USA	Food	PRJNA215355	GCA_052864135.1	1489
SAMN51831747	NA	smoked salmon	USA	Food	PRJNA215355	GCA_052864075.1	1489
