# Supplementary material for: Genomic Features and Antimicrobial Susceptibility of Listeria innocua Isolated from Raw Drinking Milk in Poland
Source: Foods. 2026 Mar 13;15(6):1017. doi: 10.3390/foods15061017 (PMC13025853; doi:10.3390/foods15061017)
Supplement: Supplementary file 1 [file foods-15-01017-s001.zip › Table S2.xlsx]

## Sheet: read_quality (FastQC) 
#Supplementary Table S2: Sequencing reads and assembly quality metrics for Listeria innocua isolates
Sample	Read	%GC	avg_sequence_length	Total Sequences	overrepresented_sequences	adapter_content	per_base_sequence_quality	per_sequence_quality_scores
LI54	R1	37.0	264.6123972244236	609459.0	pass	pass	pass	pass
LI54	R2	37.0	251.36966391504598	609459.0	pass	pass	pass	pass
LI56	R1	37.0	266.7037443022231	731645.0	pass	pass	pass	pass
LI56	R2	37.0	253.97498923658333	731645.0	pass	pass	pass	pass
LI59	R1	37.0	266.49704374283084	654713.0	pass	pass	pass	pass
LI59	R2	37.0	253.86097419785463	654713.0	pass	pass	pass	pass
LI60	R1	37.0	265.9834894418047	658730.0	pass	pass	pass	pass
LI60	R2	37.0	253.06937592033154	658730.0	pass	pass	pass	pass
LI63	R1	37.0	264.8040202476301	614788.0	pass	pass	pass	pass
LI63	R2	37.0	251.23195800828904	614788.0	pass	pass	pass	pass
LI64	R1	37.0	266.56266330646923	571395.0	pass	pass	pass	pass
LI64	R2	37.0	253.16658178667996	571395.0	pass	pass	pass	pass
LI65	R1	38.0	251.71955801395416	608707.0	pass	pass	pass	pass
LI65	R2	38.0	241.17242778545344	608707.0	pass	pass	pass	pass
LI66	R1	37.0	267.062488723244	726051.0	pass	pass	pass	pass
LI66	R2	37.0	252.90162123597378	726051.0	pass	pass	pass	pass
LI67	R1	37.0	268.987285948188	834903.0	pass	pass	pass	pass
LI67	R2	37.0	255.67296679973603	834903.0	pass	pass	pass	pass
LI68	R1	37.0	264.9229357666021	694265.0	pass	pass	pass	pass
LI68	R2	37.0	251.89914369873176	694265.0	pass	pass	pass	pass

## Sheet: assembly_quality (QUAST)
Assembly	# contigs (>= 1000 bp)	# contigs	Largest contig	Total length	GC (%)	N50	L50
LI54	7	8	1440462	2788480	37.37	1440462	1
LI56	8	9	1440462	2788758	37.37	1440462	1
LI59	9	10	1440099	2789507	37.37	1440099	1
LI60	7	8	1440705	2788977	37.37	1440705	1
LI63	10	11	1440705	2789137	37.37	1440705	1
LI64	7	8	1440705	2788977	37.37	1440705	1
LI65	10	12	718008	2789125	37.37	468125	3
LI66	9	10	1440098	2789441	37.37	1440098	1
LI67	8	9	1440705	2789001	37.37	1440705	1
LI68	10	11	1440705	2788979	37.37	1440705	1

## Sheet: ENA_Sample_report
Bioproject	Accession	BioSample	Title	Organism	Tax id	Submission date
PRJEB104025	ERS27360478	SAMEA120570486	LI54	Listeria innocua	1642	19th Nov 2025
PRJEB104025	ERS27360479	SAMEA120570487	LI56	Listeria innocua	1642	19th Nov 2025
PRJEB104025	ERS27360480	SAMEA120570488	LI59	Listeria innocua	1642	19th Nov 2025
PRJEB104025	ERS27360481	SAMEA120570489	LI60	Listeria innocua	1642	19th Nov 2025
PRJEB104025	ERS27360482	SAMEA120570490	LI63	Listeria innocua	1642	19th Nov 2025
PRJEB104025	ERS27360483	SAMEA120570491	LI64	Listeria innocua	1642	19th Nov 2025
PRJEB104025	ERS27360484	SAMEA120570492	LI65	Listeria innocua	1642	19th Nov 2025
PRJEB104025	ERS27360485	SAMEA120570493	LI66	Listeria innocua	1642	19th Nov 2025
PRJEB104025	ERS27360486	SAMEA120570494	LI67	Listeria innocua	1642	19th Nov 2025
PRJEB104025	ERS27360487	SAMEA120570495	LI68	Listeria innocua	1642	19th Nov 2025
