# Supplementary material for: Genomic Features and Antimicrobial Susceptibility of Listeria innocua Isolated from Raw Drinking Milk in Poland
Source: Foods. 2026 Mar 13;15(6):1017. doi: 10.3390/foods15061017 (PMC13025853; doi:10.3390/foods15061017)
Supplement: Supplementary file 1 [file foods-15-01017-s001.zip › Table S3.xlsx]

## Sheet: SNPs ST492 vs LI54
#Supplementary Table S3: Core-genome SNP differences identified by Snippy among the ten Listeria innocua isolates and reference genomes
ID	BIOSAMPLE	READ	LENGTH	ALIGNED	UNALIGNED	VARIANT	HET	MASKED	LOWCOV
LI56	SAMEA120570487	ERS27360479	2788480	2788379	0	4	101	0	0
LI59	SAMEA120570488	ERS27360480	2788480	2788410	0	4	70	0	0
LI60	SAMEA120570489	ERS27360481	2788480	2788393	0	5	87	0	0
LI63	SAMEA120570490	ERS27360482	2788480	2788383	0	4	97	0	0
LI64	SAMEA120570491	ERS27360483	2788480	2788402	0	4	78	0	0
LI65	SAMEA120570492	ERS27360484	2788480	2788242	0	5	184	0	54
LI66	SAMEA120570493	ERS27360485	2788480	2788358	0	4	121	0	1
LI67	SAMEA120570494	ERS27360486	2788480	2788401	0	6	79	0	0
LI68	SAMEA120570495	ERS27360487	2788480	2788364	0	5	116	0	0
LISVAL1054	SAMEA117631756	ERS22985766	2788480	2784987	2499	191	122	0	872
LISVAL191	SAMEA8998039	ERS6680727	2788480	2782604	109	195	1702	0	4065
LISVAL231	SAMEA8998078	ERS6680766	2788480	2766996	182	202	1565	0	19737
WAPHLLIST00008	SAMN11082428	SRS16728793	2788480	2747555	356	197	2008	0	38561
585197	SAMN12374465	SRS5784697	2788480	2782507	2243	205	3389	0	341
572380	SAMN12374542	SRS5784699	2788480	2782774	2680	192	2618	0	408
WAPHLLIST00003	SAMN33243024	SRS16728798	2788480	2785607	158	179	2472	0	243
CFSAN091519	SAMN33243028	SRS4462014	2788480	2782655	2691	181	2828	0	306
P231790055-9	SAMN42162375	SRS21843381	2788480	2783026	2679	182	2526	0	249
P231790055-10	SAMN42162382	SRS21843379	2788480	2785203	2676	186	95	0	506
		LI54 (Reference)	2788480	2788480	0	0	0	0	0

## Sheet: SNPs ST492 vs ATCC33090
ID	BIOSAMPLE	READ	LENGTH	ALIGNED	UNALIGNED	VARIANT	HET	MASKED	LOWCOV
LI54	SAMEA120570486	ERS27360478	2782573	2649670	128355	28149	114	0	4434
LI56	SAMEA120570487	ERS27360479	2782573	2650562	127340	28123	157	0	4514
LI59	SAMEA120570488	ERS27360480	2782573	2650373	127817	28104	104	0	4279
LI60	SAMEA120570489	ERS27360481	2782573	2650626	127514	28094	93	0	4340
LI63	SAMEA120570490	ERS27360482	2782573	2650376	127511	28094	75	0	4611
LI64	SAMEA120570491	ERS27360483	2782573	2650016	127748	28079	88	0	4721
LI65	SAMEA120570492	ERS27360484	2782573	2649601	127512	28039	192	0	5268
LI66	SAMEA120570493	ERS27360485	2782573	2650787	127457	28017	114	0	4215
LI67	SAMEA120570494	ERS27360486	2782573	2651233	128018	28014	104	0	3218
LI68	SAMEA120570495	ERS27360487	2782573	2650644	127987	28003	104	0	3838
LISVAL1054	SAMEA117631756	ERS22985766	2782573	2643299	133345	27258	147	0	5782
LISVAL191	SAMEA8998039	ERS6680727	2782573	2646654	127049	27283	1463	0	7407
LISVAL231	SAMEA8998078	ERS6680766	2782573	2633760	131018	27081	1007	0	16788
WAPHLLIST00008	SAMN11082428	SRS16728793	2782573	2617275	131242	26833	1441	0	32615
585197	SAMN12374465	SRS5784697	2782573	2646232	130045	26817	3084	0	3212
572380	SAMN12374542	SRS5784699	2782573	2641954	130951	26808	2179	0	7489
WAPHLLIST00003	SAMN33243024	SRS16728798	2782573	2643094	130885	26782	1900	0	6694
CFSAN091519	SAMN33243028	SRS4462014	2782573	2642835	131155	26772	2356	0	6227
P231790055-9	SAMN42162375	SRS21843381	2782573	2643592	129941	26769	2150	0	6890
P231790055-10	SAMN42162382	SRS21843379	2782573	2645538	132831	26716	165	0	4039
		Reference (ATCC33090)	2782573	2782573	0	0	0	0	0
