# Supplementary material for: Genomic Features and Antimicrobial Susceptibility of Listeria innocua Isolated from Raw Drinking Milk in Poland
Source: Foods. 2026 Mar 13;15(6):1017. doi: 10.3390/foods15061017 (PMC13025853; doi:10.3390/foods15061017)
Supplement: Supplementary file 1 [file foods-15-01017-s001.zip › Table S4.xlsx]

## Sheet: Arkusz1
Table S4: Inhibition zone diameters per antibiotic.
Anitmicrobial agents	Disc content (μg)	Zone diameter breakpoint (mm)		L. innocua zone diameter
		S³	R<
Benzylopenicillin	1 unit	13	13	14-16
Ampicillin	2	16	16	20-22
Meropenem	10	26	26	30-32
Erythromycin	15	25	25	25-26
Trimethoprim-sulfomethoksazole	1.25-23.75	29	29	30-32
		S - Susceptible	R - Resistant
